# Supplementary material for: Emergence and dissemination of blaKPC-31 and blaPAC-2 among different species of Enterobacterales in Colombia: a new challenge for the microbiological laboratories
Source: Microbiol Spectr. 2025 Oct 10;13(11):e01805-25. doi: 10.1128/spectrum.01805-25 (PMC12584661; doi:10.1128/spectrum.01805-25)
Supplement: Table S1 — Genomic characteristics of KPC variant-carrying isolates. [file spectrum.01805-25-s0001.xlsx]

## Sheet: isolates (1)
Table S1 . Characteristics of assembled genomes containing KPC variants (blaKPC-8, blaKPC-31, and blaKPC-33)									and	blaKPC-33)
Carbapenemase	Species	Strain	ST	Country	Isolation source	Biosample	Assembly	AMR genotype
KPC-33	Klebsiella pneumoniae	NR5632	307	USA: New York City	bronchoalveolar lavage	SAMN08133261	GCA_002833425.1	aac(3)-IIe=COMPLETE,aac(6')-33=COMPLETE,aac(6')-Ib-cr5=COMPLETE,ant(2'')-Ia=COMPLETE,blaCTX-M-15=COMPLETE,blaKPC-33=COMPLETE,blaOXA-1=COMPLETE,blaSHV-28=COMPLETE,blaTEM-1=COMPLETE,catB3=PARTIAL,dfrA14=COMPLETE,emrD=COMPLETE,fosA=COMPLETE,gyrA_S83I=POINT,ompK36_D135DD=POINT,parC_S80I=POINT,qnrB1=COMPLETE,sul1=COMPLETE,sul2=COMPLETE,tet(A)=COMPLETE
KPC-33	Klebsiella pneumoniae	13008	11	China		SAMN10516679	GCA_005504355.1	aac(6')-Ib-cr5=COMPLETE,aadA16=COMPLETE,aadA2=COMPLETE,arr-3=COMPLETE,blaCTX-M-14=COMPLETE,blaCTX-M=PARTIAL_END_OF_CONTIG,blaKPC-33=COMPLETE,blaSHV-11=COMPLETE,blaTEM-1=COMPLETE,catA2=COMPLETE,dfrA27=COMPLETE,emrD=COMPLETE,floR=COMPLETE,fosA3=COMPLETE,fosA=COMPLETE,gyrA_D87G=POINT,gyrA_S83I=POINT,ompK36_D135DGD=POINT,parC_S80I=POINT,rmtB1=COMPLETE,sul1=COMPLETE
KPC-33	Klebsiella pneumoniae	ZRYYKP8B	11	China	bronchoalveolar lavage	SAMN13190890	GCA_009797705.1	aadA2=COMPLETE,armA=COMPLETE,blaDHA-1=COMPLETE,blaKPC-33=COMPLETE,blaSHV-11=COMPLETE,blaSHV=PARTIAL_END_OF_CONTIG,catA2=COMPLETE,dfrA12=COMPLETE,emrD=COMPLETE,fosA3=COMPLETE,fosA=COMPLETE,gyrA_D87G=POINT,gyrA_S83I=POINT,mph(A)=COMPLETE,ompK36_D135DGD=POINT,oqxA=COMPLETE,oqxB=COMPLETE,parC_S80I=POINT,qnrB4=COMPLETE,rmtB=COMPLETE,sul1=COMPLETE
KPC-33	Klebsiella pneumoniae	ZRYYKP3B	11	China	bronchoalveolar lavage	SAMN13190884	GCA_009797775.1	aadA2=COMPLETE,aph(3'')-Ib=COMPLETE,aph(6)-Id=COMPLETE,blaCTX-M-65=COMPLETE,blaKPC-33=COMPLETE,blaLAP-2=COMPLETE,blaSHV-11=COMPLETE,blaTEM-1=COMPLETE,catA2=COMPLETE,dfrA1=COMPLETE,dfrA50=COMPLETE,emrD=COMPLETE,fosA=COMPLETE,gyrA_D87G=POINT,gyrA_S83I=POINT,ompK36_D135DGD=POINT,parC_S80I=POINT,qnrS1=COMPLETE,rmtB1=COMPLETE,sul1=COMPLETE,sul1=PARTIAL,sul2=COMPLETE,tet(A)=COMPLETE
KPC-33	Klebsiella pneumoniae	ZRKP02	11	China	sputum	SAMN14411774	GCA_015239135.1	aac(3)-IId=COMPLETE,blaCTX-M-65=COMPLETE,blaKPC-33=COMPLETE,blaLAP-2=COMPLETE,blaSHV-11=COMPLETE,catA2=COMPLETE,dfrA1=COMPLETE,dfrA50=COMPLETE,emrD=COMPLETE,fosA=COMPLETE,gyrA_D87G=POINT,gyrA_S83I=POINT,mph(A)=COMPLETE,ompK36_D135DGD=POINT,parC_S80I=POINT,qnrS1=COMPLETE,sul1=COMPLETE,tet(A)=COMPLETE
KPC-33	Klebsiella pneumoniae	20071685	11	China: Jiaozuo		SAMN17348563	GCA_016745865.1	blaCTX-M-65=COMPLETE,blaKPC-33=COMPLETE,blaLAP-2=COMPLETE,blaSHV-11=COMPLETE,dfrA14=COMPLETE,dfrA50=COMPLETE,emrD=COMPLETE,fosA3=COMPLETE,fosA=COMPLETE,gyrA_D87G=POINT,gyrA_S83I=POINT,ompK36_D135DGD=POINT,parC_S80I=POINT,qnrS1=COMPLETE,rmtB1=COMPLETE
KPC-33	Klebsiella pneumoniae	AUSMDU00013141	463	Australia	swab	SAMN20033450	GCA_021934735.1	aac(6')-Ib=COMPLETE,aadA2=COMPLETE,aph(3')-Ia=COMPLETE,blaKPC-33=COMPLETE,blaOXA=MISTRANSLATION,blaSHV-11=COMPLETE,blaSHV-12=COMPLETE,blaSHV=PARTIAL_END_OF_CONTIG,blaTEM-1=COMPLETE,catA1=COMPLETE,dfrA12=COMPLETE,emrD=COMPLETE,fosA=COMPLETE,gyrA_S83I=POINT,mph(A)=COMPLETE,oqxA=COMPLETE,oqxB=COMPLETE,parC_S80I=POINT,sul1=COMPLETE
KPC-33	Klebsiella pneumoniae	8695	11	China: Wenzhou		SAMN22599454	GCA_020736285.1	aadA2=COMPLETE,blaCTX-M-65=COMPLETE,blaKPC-33=COMPLETE,blaLAP-2=COMPLETE,blaSHV-11=COMPLETE,blaSHV=PARTIAL,catA2=COMPLETE,dfrA14=COMPLETE,emrD=COMPLETE,fosA=COMPLETE,gyrA_D87G=POINT,gyrA_S83I=POINT,ompK36_D135DGD=POINT,parC_S80I=POINT,qnrS1=COMPLETE,sul1=PARTIAL,sul2=COMPLETE,tet(A)=COMPLETE
KPC-33	Klebsiella pneumoniae	No.3	11	China: Shanghai	cerebrospinal fluid	SAMN23561307	GCA_021213755.1	blaCTX-M-65=COMPLETE,blaKPC-33=COMPLETE,blaLAP-2=COMPLETE,blaSHV=PARTIAL_END_OF_CONTIG,blaTEM-1=COMPLETE,catA2=COMPLETE,dfrA14=COMPLETE,emrD=COMPLETE,fosA3=COMPLETE,fosA=COMPLETE,gyrA_D87G=POINT,gyrA_S83I=POINT,ompK36_D135DGD=POINT,parC_S80I=POINT,qnrS1=COMPLETE,rmtB1=COMPLETE,sul2=COMPLETE,tet(A)=COMPLETE
KPC-33	Klebsiella pneumoniae	K210223	11	China: Zhejiang	sputum	SAMN22550469	GCA_024582235.1	blaCTX-M-65=COMPLETE,blaKPC-33=COMPLETE,blaLAP-2=COMPLETE,blaSHV-12=COMPLETE,catA2=COMPLETE,emrD=COMPLETE,fosA=COMPLETE,gyrA_D87G=POINT,gyrA_S83I=POINT,ompK36_D135DGD=POINT,parC_S80I=POINT,qnrS1=COMPLETE,rmtB1=COMPLETE,sul2=COMPLETE,tet(A)=COMPLETE
KPC-33	Klebsiella pneumoniae	K210220	11	China: Zhejiang	urine	SAMN22550468	GCA_024582255.1	blaCTX-M-65=COMPLETE,blaKPC-33=COMPLETE,blaLAP-2=COMPLETE,blaSHV-12=COMPLETE,catA2=COMPLETE,emrD=COMPLETE,fosA=COMPLETE,gyrA_D87G=POINT,gyrA_S83I=POINT,ompK36_D135DGD=POINT,parC_S80I=POINT,qnrS1=COMPLETE,rmtB1=COMPLETE,sul2=COMPLETE,tet(A)=COMPLETE
KPC-33	Klebsiella pneumoniae	K210217	11	China: Zhejiang	sputum	SAMN22550466	GCA_024582275.1	blaCTX-M-65=COMPLETE,blaKPC-33=COMPLETE,blaLAP-2=COMPLETE,blaSHV-12=COMPLETE,catA2=COMPLETE,emrD=COMPLETE,fosA=COMPLETE,gyrA_D87G=POINT,gyrA_S83I=POINT,ompK36_D135DGD=POINT,parC_S80I=POINT,qnrS1=COMPLETE,rmtB1=COMPLETE,sul2=COMPLETE,tet(A)=COMPLETE
KPC-33	Klebsiella pneumoniae	KPJCL-3	11	China		SAMN24915283	GCA_027414695.1	aac(6')-Ib-cr5=COMPLETE,aadA16=COMPLETE,aadA2=COMPLETE,arr-3=COMPLETE,blaCTX-M-14=COMPLETE,blaCTX-M-65=COMPLETE,blaKPC-2=COMPLETE,blaKPC-33=COMPLETE,blaSHV-11=COMPLETE,blaTEM-1=COMPLETE,catA2=COMPLETE,dfrA27=COMPLETE,emrD=COMPLETE,floR=PARTIAL_END_OF_CONTIG,fosA3=COMPLETE,fosA=COMPLETE,gyrA_D87G=POINT,gyrA_S83I=POINT,ompK36_D135DGD=POINT,parC_S80I=POINT,rmtB1=COMPLETE,sul1=COMPLETE,sul1=PARTIAL
KPC-33	Klebsiella pneumoniae	ID_1243_21	11	Brazil	blood	SAMN33566993	GCA_029076025.1	aac(6')-Ib3=COMPLETE,blaKPC-33=COMPLETE,blaOXA-2=COMPLETE,blaSHV-11=COMPLETE,dfrA30=COMPLETE,emrD=COMPLETE,erm=HMM,fosA=COMPLETE,gyrA_S83I=POINT,mph(A)=COMPLETE,ompK36_D135DGD=POINT,oqxA=COMPLETE,oqxB=COMPLETE,parC_S80I=POINT,sul1=COMPLETE,sul2=COMPLETE,tet(A)=COMPLETE
KPC-33	Klebsiella pneumoniae	ID_0186_21	nd	Brazil	Tracheal secretion	SAMN33566919	GCA_029079265.1	aac(3)-IIe=COMPLETE,aac(6')-Ib-cr5=COMPLETE,aph(3'')-Ib=COMPLETE,aph(6)-Id=COMPLETE,blaCTX-M-15=COMPLETE,blaKPC-33=COMPLETE,blaOXA-1=COMPLETE,blaOXA=MISTRANSLATION,blaSHV-11=COMPLETE,blaTEM-1=COMPLETE,catB3=PARTIAL,dfrA14=COMPLETE,emrD=COMPLETE,fosA=COMPLETE,gyrA_S83I=POINT,ompK36_D135DGD=POINT,oqxA=COMPLETE,oqxB=COMPLETE,parC_S80I=POINT,qnrB1=COMPLETE,sul2=COMPLETE,tet(A)=COMPLETE
KPC-33	Klebsiella pneumoniae	KPHRJ	15	China: sichuan		SAMN33858865	GCA_029581335.1	aac(3)-IId=COMPLETE,blaKPC-33=COMPLETE,blaSHV-28=COMPLETE,emrD=COMPLETE,fosA=COMPLETE,gyrA_D87A=POINT,gyrA_S83F=POINT,ompK36_D135DGD=POINT,oqxA=COMPLETE,oqxB=COMPLETE,parC_S80I=POINT,ramR_A19V=POINT,tet(A)=COMPLETE
KPC-33	Klebsiella pneumoniae	KPN6328	11	China:AnHui		SAMN34370925	GCA_030011575.1	blaKPC-33=COMPLETE,blaSHV-11=COMPLETE,blaTEM-1=COMPLETE,blaTEM=PARTIAL,emrD=COMPLETE,fosA=COMPLETE,gyrA_D87G=POINT,gyrA_S83I=POINT,ompK36_D135DGD=POINT,oqxA=COMPLETE,oqxB=COMPLETE,parC_S80I=POINT,rmtB1=COMPLETE
KPC-33	Klebsiella pneumoniae	2023KU-00167	3640	USA	Fluid	SAMN35345850	GCA_031042995.2	blaKPC-33=COMPLETE,blaNDM-7=COMPLETE,blaSHV-40=COMPLETE,ble=COMPLETE,emrD=COMPLETE,fosA10=COMPLETE,oqxA=COMPLETE,oqxB32=COMPLETE
KPC-33	Klebsiella pneumoniae	2023KU-00166	3640	USA	Catheter	SAMN35345849	GCA_031042955.2	blaKPC-33=COMPLETE,blaNDM-7=COMPLETE,blaSHV-40=COMPLETE,ble=COMPLETE,emrD=COMPLETE,fosA10=COMPLETE,mdrA_D354A=POINT,oqxA=COMPLETE,oqxA=PARTIAL_END_OF_CONTIG,oqxB32=COMPLETE,oqxB=PARTIAL_END_OF_CONTIG
KPC-33	Klebsiella pneumoniae	2023KU-00165	3640	USA	Blood specimen	SAMN35345848	GCA_031042915.2	blaKPC-33=COMPLETE,blaNDM-7=COMPLETE,blaSHV-40=COMPLETE,ble=COMPLETE,emrD=COMPLETE,fosA10=COMPLETE,mdrA_D354A=POINT,oqxA=COMPLETE,oqxB32=COMPLETE
KPC-33	Klebsiella pneumoniae	22FU-GR03_R07	515	Greece		SAMEA114245614	GCA_031180515.1	aac(6')-Ib-cr5=COMPLETE,aadA16=COMPLETE,aadA2=COMPLETE,aph(3')-Ia=COMPLETE,arr-3=COMPLETE,blaKPC-33=COMPLETE,blaSHV-11=COMPLETE,blaSHV-12=COMPLETE,dfrA12=COMPLETE,dfrA27=COMPLETE,emrD=COMPLETE,fosA=COMPLETE,gyrA_S83I=POINT,mph(A)=COMPLETE,ompK36_D135DGD=POINT,oqxA=COMPLETE,oqxB=COMPLETE,parC_S80I=POINT,qnrB6=COMPLETE,sul1=COMPLETE,tet(A)=COMPLETE
KPC-33	Klebsiella pneumoniae	220	101	Italy: Pavia	clinical isolate	SAMN28747376	GCA_032878355.1	armA=COMPLETE,blaKPC-33=COMPLETE,blaOXA=MISTRANSLATION,blaSHV-1=COMPLETE,blaTEM-1=COMPLETE,emrD=COMPLETE,fosA=COMPLETE,gyrA_D87N=POINT,gyrA_S83Y=POINT,mph(E)=COMPLETE,msr(E)=COMPLETE,ompK36_T136TDT=POINT,oqxA=COMPLETE,oqxB20=COMPLETE,parC_S80I=POINT
KPC-33	Klebsiella pneumoniae	KPN7	nd	China:Shanghai		SAMN38236206	GCA_033821255.1	aadA2=COMPLETE,blaCTX-M-65=COMPLETE,blaKPC-33=COMPLETE,blaLAP-2=COMPLETE,blaSHV-11=COMPLETE,blaSHV-12=COMPLETE,blaTEM-1=COMPLETE,dfrA14=COMPLETE,emrD=COMPLETE,fosA=COMPLETE,gyrA_D87G=POINT,gyrA_S83I=POINT,ompK36_D135DGD=POINT,parC_S80I=POINT,qnrS1=COMPLETE,rmtB1=COMPLETE,sul1=PARTIAL,sul1=PARTIAL_END_OF_CONTIG,sul2=COMPLETE,tet(A)=COMPLETE
KPC-33	Klebsiella pneumoniae	CR-063	11	China:Guangdong		SAMN37512754	GCA_034652695.1	aadA2=COMPLETE,blaCTX-M-65=COMPLETE,blaKPC-33=COMPLETE,blaSHV=PARTIAL_END_OF_CONTIG,blaTEM-1=COMPLETE,dfrA14=COMPLETE,emrD=COMPLETE,fosA=COMPLETE,gyrA_D87G=POINT,gyrA_S83I=POINT,ompK36_D135DGD=POINT,parC_S80I=POINT,qnrS1=COMPLETE,rmtB1=COMPLETE,sul1=PARTIAL,sul2=COMPLETE
KPC-33	Klebsiella pneumoniae	CR-059	11	China:Guangdong		SAMN37512753	GCA_034652815.1	aadA2=COMPLETE,blaCTX-M-65=COMPLETE,blaKPC-33=COMPLETE,blaLAP-2=COMPLETE,blaSHV=PARTIAL_END_OF_CONTIG,blaTEM-1=COMPLETE,catA2=COMPLETE,dfrA14=COMPLETE,emrD=COMPLETE,fosA=COMPLETE,gyrA_D87G=POINT,gyrA_S83I=POINT,ompK36_D135DGD=POINT,parC_S80I=POINT,qnrS1=COMPLETE,rmtB1=COMPLETE,sul1=PARTIAL,sul2=COMPLETE,tet(A)=COMPLETE
KPC-33	Klebsiella pneumoniae	729	11	China:Guangdong		SAMN37512746	GCA_034652915.1	aadA2=COMPLETE,blaCTX-M-65=COMPLETE,blaKPC-33=COMPLETE,blaLAP-2=COMPLETE,blaSHV=PARTIAL_END_OF_CONTIG,blaTEM-1=COMPLETE,dfrA14=COMPLETE,emrD=COMPLETE,fosA=COMPLETE,gyrA_D87G=POINT,gyrA_S83I=POINT,ompK36_D135DGD=POINT,parC_S80I=POINT,qnrS1=COMPLETE,rmtB1=COMPLETE,sul1=PARTIAL,sul2=COMPLETE,tet(A)=COMPLETE
KPC-33	Klebsiella pneumoniae	KPN7	11	China:Shanghai		SAMN38415150	GCA_034661255.1	aadA2=COMPLETE,blaCTX-M-65=COMPLETE,blaKPC-33=COMPLETE,blaLAP-2=COMPLETE,blaSHV-11=COMPLETE,blaSHV-12=COMPLETE,blaTEM-1=COMPLETE,dfrA14=COMPLETE,emrD=COMPLETE,fosA=COMPLETE,gyrA_D87G=POINT,gyrA_S83I=POINT,ompK36_D135DGD=POINT,parC_S80I=POINT,qnrS1=COMPLETE,rmtB1=COMPLETE,sul1=PARTIAL,sul2=COMPLETE,tet(A)=COMPLETE
KPC-33	Klebsiella pneumoniae	KPN6327	11	China:Anhui		SAMN36780008	GCA_035593365.1	aac(3)-IId=COMPLETE,aph(3'')-Ib=COMPLETE,aph(6)-Id=COMPLETE,blaCTX-M-65=COMPLETE,blaKPC-33=COMPLETE,blaLAP-2=COMPLETE,blaSHV-11=COMPLETE,blaTEM-1=COMPLETE,blaTEM=PARTIAL,dfrA1=COMPLETE,emrD=COMPLETE,fosA=COMPLETE,gyrA_D87G=POINT,gyrA_S83I=POINT,ompK36_D135DGD=POINT,oqxA=COMPLETE,oqxB=COMPLETE,parC_S80I=POINT,qnrS1=COMPLETE,rmtB1=COMPLETE,sul1=COMPLETE,sul2=COMPLETE,tet(A)=COMPLETE
KPC-33	Klebsiella pneumoniae	CSMH-KP2	11	Taiwan:Taichung	blood	SAMN39600918	GCA_036606455.1	aac(3)-IId=COMPLETE,aph(3'')-Ib=COMPLETE,aph(6)-Id=COMPLETE,blaCTX-M-14=COMPLETE,blaKPC-33=COMPLETE,blaSHV-11=COMPLETE,blaTEM-1=COMPLETE,blaTEM=MISTRANSLATION,dfrA14=COMPLETE,emrD=COMPLETE,fosA=COMPLETE,gyrA_D87G=POINT,gyrA_S83I=POINT,ompK36_D135DGD=POINT,parC_S80I=POINT,qnrB1=COMPLETE,rmtB1=COMPLETE,sul2=COMPLETE,tet(A)=COMPLETE
KPC-33	Klebsiella pneumoniae	CDK5405_re	11	China:Hangzhou	stool	SAMN35740357	GCA_036908755.1	aadA2=COMPLETE,blaCTX-M-65=COMPLETE,blaKPC-33=COMPLETE,blaLAP-2=COMPLETE,blaSHV=PARTIAL_END_OF_CONTIG,blaTEM-1=COMPLETE,catA2=COMPLETE,dfrA14=COMPLETE,emrD=COMPLETE,fosA=COMPLETE,gyrA_D87G=POINT,gyrA_S83I=POINT,ompK36_D135DGD=POINT,parC_S80I=POINT,qnrS1=COMPLETE,rmtB1=COMPLETE,sul1=PARTIAL,sul2=COMPLETE,tet(A)=COMPLETE
KPC-33	Klebsiella pneumoniae	CDK5401	11	China:Hangzhou	stool	SAMN35740355	GCA_036908855.1	aadA2=COMPLETE,blaCTX-M-65=COMPLETE,blaKPC-33=COMPLETE,blaLAP-2=COMPLETE,blaSHV=PARTIAL_END_OF_CONTIG,blaTEM-1=COMPLETE,catA2=COMPLETE,dfrA14=COMPLETE,emrD=COMPLETE,fosA=COMPLETE,gyrA_D87G=POINT,gyrA_S83I=POINT,ompK36_D135DGD=POINT,parC_S80I=POINT,qnrS1=COMPLETE,rmtB1=COMPLETE,sul1=PARTIAL,sul2=COMPLETE,tet(A)=COMPLETE
KPC-33	Klebsiella pneumoniae	RIVM_C059273	11	Netherlands	not collected	SAMN39950657	GCA_042931295.1	aac(3)-IId=COMPLETE,aadA1=COMPLETE,aadA1=PARTIAL_END_OF_CONTIG,aadA2=COMPLETE,aph(3')-Ia=COMPLETE,blaKPC-33=COMPLETE,blaSHV-11=COMPLETE,blaTEM-1=COMPLETE,cmlA1=COMPLETE,dfrA12=COMPLETE,emrD=COMPLETE,fosA=COMPLETE,gyrA_D87N=POINT,gyrA_S83I=POINT,ompK36_D135DGD=POINT,oqxA=COMPLETE,oqxB32=COMPLETE,parC_S80I=POINT,sul2=COMPLETE,sul3=COMPLETE,tet(M)=COMPLETE
KPC-33	Klebsiella pneumoniae	RIVM_C055607	nd	Netherlands	not collected	SAMN39950619	GCA_042915735.1	aac(3)-IId=COMPLETE,aadA1=COMPLETE,aadA1=PARTIAL_END_OF_CONTIG,aadA2=COMPLETE,aph(3')-Ia=COMPLETE,blaKPC-33=COMPLETE,blaSHV-11=COMPLETE,blaTEM-1=COMPLETE,cmlA1=COMPLETE,dfrA12=COMPLETE,emrD=COMPLETE,fosA=COMPLETE,gyrA_D87N=POINT,gyrA_S83I=POINT,ompK36_D135DGD=POINT,oqxA=COMPLETE,oqxB32=COMPLETE,parC_S80I=POINT,sul2=COMPLETE,sul3=COMPLETE,tet(M)=COMPLETE
KPC-33	Klebsiella pneumoniae	22-44	268	China: Shanghai	sputum	SAMN40991829	GCA_039042235.1	blaCTX-M-3=COMPLETE,blaKPC-33=COMPLETE,blaSHV-11=COMPLETE,blaTEM-1=COMPLETE,dfrA14=COMPLETE,emrD=COMPLETE,fosA5=COMPLETE,oqxA=COMPLETE,oqxB5=COMPLETE,qnrS1=COMPLETE
KPC-33	Klebsiella pneumoniae	22-38	15	China: Shanghai	sputum	SAMN40991827	GCA_039042255.1	aac(3)-IId=COMPLETE,aac(6')-Ib-cr5=COMPLETE,blaCTX-M-15=COMPLETE,blaKPC-33=COMPLETE,blaLAP-2=COMPLETE,blaOXA-1=COMPLETE,blaSHV-28=COMPLETE,blaTEM-1=COMPLETE,catA2=COMPLETE,catB3=PARTIAL_END_OF_CONTIG,dfrA14=COMPLETE,dfrA50=COMPLETE,emrD=COMPLETE,fosA=COMPLETE,gyrA_D87A=POINT,gyrA_S83F=POINT,mph(A)=COMPLETE,ompK36_D135DGD=POINT,oqxA=COMPLETE,oqxB=COMPLETE,parC_S80I=POINT,qnrS1=COMPLETE,ramR_A19V=P…
KPC-33	Klebsiella pneumoniae	22-31	11	China: Shanghai	sputum	SAMN40991826	GCA_039042295.1	blaCTX-M-65=COMPLETE,blaKPC-33=COMPLETE,blaLAP-2=COMPLETE,blaSHV-12=COMPLETE,blaTEM-1=COMPLETE,catA2=COMPLETE,dfrA14=COMPLETE,emrD=COMPLETE,fosA3=COMPLETE,fosA=COMPLETE,gyrA_D87G=POINT,gyrA_S83I=POINT,ompK36_D135DGD=POINT,parC_S80I=POINT,qnrS1=COMPLETE,rmtB1=COMPLETE,sul2=COMPLETE,tet(A)=COMPLETE
KPC-33	Klebsiella pneumoniae	"22-7"	11	China: Shanghai	Broncho-alveolar lavage	SAMN40991815	GCA_039042515.1	aadA2=COMPLETE,blaKPC-33=COMPLETE,blaLAP-2=COMPLETE,blaSHV-11=COMPLETE,blaTEM-1=COMPLETE,catA2=COMPLETE,dfrA14=COMPLETE,emrD=COMPLETE,fosA=COMPLETE,gyrA_D87G=POINT,gyrA_S83I=POINT,ompK36_D135DGD=POINT,parC_S80I=POINT,qnrS1=COMPLETE,rmtB1=COMPLETE,sul1=PARTIAL,sul2=COMPLETE,tet(A)=COMPLETE
KPC-33	Klebsiella pneumoniae	CDK5405	11	China	rectal swab	SAMN37877920	GCA_039574315.1	aadA2=COMPLETE,blaCTX-M-65=COMPLETE,blaKPC-33=COMPLETE,blaLAP-2=COMPLETE,blaSHV=PARTIAL_END_OF_CONTIG,blaTEM-1=COMPLETE,catA2=COMPLETE,dfrA14=COMPLETE,emrD=COMPLETE,fosA=COMPLETE,gyrA_D87G=POINT,gyrA_S83I=POINT,ompK36_D135DGD=POINT,parC_S80I=POINT,qnrS1=COMPLETE,rmtB1=COMPLETE,sul1=PARTIAL,sul2=COMPLETE,tet(A)=COMPLETE
KPC-33	Klebsiella pneumoniae	CDK5401	305	China	rectal swab	SAMN37877917	GCA_039574305.1	aadA2=COMPLETE,blaCTX-M-65=COMPLETE,blaKPC-33=COMPLETE,blaLAP-2=COMPLETE,blaSHV=PARTIAL_END_OF_CONTIG,blaTEM-1=COMPLETE,catA2=COMPLETE,dfrA14=COMPLETE,emrD=COMPLETE,fosA=COMPLETE,gyrA_D87G=POINT,gyrA_S83I=POINT,ompK36_D135DGD=POINT,parC_S80I=POINT,qnrS1=COMPLETE,rmtB1=COMPLETE,sul1=PARTIAL,sul2=COMPLETE,tet(A)=COMPLETE
KPC-33	Klebsiella pneumoniae	Kp197	355		sputum	SAMN40976313	GCA_039608355.1	aadA2=COMPLETE,blaCTX-M-65=COMPLETE,blaKPC-33=COMPLETE,blaSHV-11=COMPLETE,blaTEM-1=COMPLETE,dfrA14=COMPLETE,emrD=COMPLETE,fosA=COMPLETE,gyrA_D87G=POINT,gyrA_S83I=POINT,ompK36_D135DGD=POINT,parC_S80I=POINT,qnrS1=COMPLETE,rmtB1=COMPLETE,sul1=PARTIAL,sul2=COMPLETE
KPC-33	Klebsiella pneumoniae	Kp104	11		Bronchoalveolar lavage fluid	SAMN40976220	GCA_039610215.1	aadA2=COMPLETE,blaCTX-M-65=COMPLETE,blaKPC-33=COMPLETE,blaSHV-12=COMPLETE,blaTEM-1=COMPLETE,dfrA14=COMPLETE,emrD=COMPLETE,fosA=COMPLETE,gyrA_D87G=POINT,gyrA_S83I=POINT,ompK36_D135DGD=POINT,parC_S80I=POINT,qnrS1=COMPLETE,rmtB1=COMPLETE,sul1=PARTIAL,sul2=COMPLETE
KPC-33	Klebsiella pneumoniae	Kp034	11		sputum	SAMN40976150	GCA_039611515.1	aadA2=COMPLETE,blaCTX-M-65=COMPLETE,blaKPC-33=COMPLETE,blaSHV-12=COMPLETE,blaTEM-1=COMPLETE,dfrA14=COMPLETE,emrD=COMPLETE,fosA=COMPLETE,gyrA_D87G=POINT,gyrA_S83I=POINT,ompK36_D135DGD=POINT,parC_S80I=POINT,qnrS1=COMPLETE,rmtB1=COMPLETE,sul1=PARTIAL,sul2=COMPLETE
KPC-33	Klebsiella pneumoniae	Kp032	11		Bronchoalveolar lavage fluid	SAMN40976148	GCA_039611595.1	aadA2=COMPLETE,blaCTX-M-65=COMPLETE,blaKPC-33=COMPLETE,blaSHV-12=COMPLETE,blaTEM-1=COMPLETE,dfrA14=COMPLETE,emrD=COMPLETE,fosA=COMPLETE,gyrA_D87G=POINT,gyrA_S83I=POINT,ompK36_D135DGD=POINT,parC_S80I=POINT,qnrS1=COMPLETE,rmtB1=COMPLETE,sul1=PARTIAL,sul2=COMPLETE
KPC-33	Klebsiella pneumoniae	Kp017	11		Bronchoalveolar lavage fluid	SAMN40976133	GCA_039611935.1	aadA2=COMPLETE,blaCTX-M-65=COMPLETE,blaKPC-33=COMPLETE,blaSHV-11=COMPLETE,blaTEM-1=COMPLETE,dfrA14=COMPLETE,emrD=COMPLETE,fosA=COMPLETE,gyrA_D87G=POINT,gyrA_S83I=POINT,ompK36_D135DGD=POINT,parC_S80I=POINT,qnrS1=COMPLETE,rmtB1=COMPLETE,sul1=PARTIAL,sul2=COMPLETE
KPC-33	Klebsiella pneumoniae	Kp002	11		sputum	SAMN40976118	GCA_039612155.1	aadA2=COMPLETE,blaCTX-M-65=COMPLETE,blaKPC-33=COMPLETE,blaSHV-11=COMPLETE,blaTEM-1=COMPLETE,dfrA14=COMPLETE,emrD=COMPLETE,fosA=COMPLETE,gyrA_D87G=POINT,gyrA_S83I=POINT,ompK36_D135DGD=POINT,parC_S80I=POINT,qnrS1=COMPLETE,rmtB1=COMPLETE,sul1=PARTIAL,sul2=COMPLETE
KPC-33	Klebsiella pneumoniae	Kp040	11		sputum	SAMN40976156	GCA_039832315.1	aadA2=COMPLETE,blaCTX-M-65=COMPLETE,blaKPC-33=COMPLETE,blaSHV-11=COMPLETE,blaTEM-1=COMPLETE,dfrA14=COMPLETE,emrD=COMPLETE,fosA=COMPLETE,gyrA_D87G=POINT,gyrA_S83I=POINT,ompK36_D135DGD=POINT,parC_S80I=POINT,qnrS1=COMPLETE,rmtB1=COMPLETE,sul1=PARTIAL,sul2=COMPLETE
KPC-33	Klebsiella pneumoniae	Kp0117	11		Bronchoalveolar lavage fluid	SAMN41467362	GCA_039846225.1	aadA2=COMPLETE,blaCTX-M-65=COMPLETE,blaKPC-33=COMPLETE,blaSHV-11=COMPLETE,blaTEM-1=COMPLETE,dfrA14=COMPLETE,emrD=COMPLETE,fosA=COMPLETE,gyrA_D87G=POINT,gyrA_S83I=POINT,ompK36_D135DGD=POINT,parC_S80I=POINT,qnrS1=COMPLETE,rmtB1=COMPLETE,sul1=PARTIAL,sul2=COMPLETE
KPC-33	Klebsiella pneumoniae	Kp0106	11		Bronchoalveolar lavage fluid	SAMN41467351	GCA_039846445.1	aadA2=COMPLETE,blaCTX-M-65=COMPLETE,blaKPC-33=COMPLETE,blaSHV-12=COMPLETE,blaTEM-1=COMPLETE,dfrA14=COMPLETE,emrD=COMPLETE,fosA=COMPLETE,gyrA_D87G=POINT,gyrA_S83I=POINT,ompK36_D135DGD=POINT,parC_S80I=POINT,qnrS1=COMPLETE,rmtB1=COMPLETE,sul1=PARTIAL,sul2=COMPLETE
KPC-33	Klebsiella pneumoniae	Kp0100	11		Bronchoalveolar lavage fluid	SAMN41467345	GCA_039846565.1	aadA2=COMPLETE,blaCTX-M-65=COMPLETE,blaKPC-33=COMPLETE,blaSHV-11=COMPLETE,blaTEM-1=COMPLETE,dfrA14=COMPLETE,emrD=COMPLETE,fosA=COMPLETE,gyrA_D87G=POINT,gyrA_S83I=POINT,ompK36_D135DGD=POINT,parC_S80I=POINT,qnrS1=COMPLETE,rmtB1=COMPLETE,sul1=PARTIAL,sul2=COMPLETE
KPC-33	Klebsiella pneumoniae	Kp0093	11		sputum	SAMN41467338	GCA_039846585.1	aadA2=COMPLETE,blaCTX-M-65=COMPLETE,blaKPC-33=COMPLETE,blaSHV-11=COMPLETE,blaTEM-1=COMPLETE,dfrA14=COMPLETE,emrD=COMPLETE,fosA=COMPLETE,gyrA_D87G=POINT,gyrA_S83I=POINT,ompK36_D135DGD=POINT,parC_S80I=POINT,qnrS1=COMPLETE,rmtB1=COMPLETE,sul1=PARTIAL,sul2=COMPLETE
KPC-33	Klebsiella pneumoniae	Kp0097	11		sputum	SAMN41467342	GCA_039846645.1	aadA2=COMPLETE,blaCTX-M-65=COMPLETE,blaKPC-33=COMPLETE,blaSHV-12=COMPLETE,blaTEM-1=COMPLETE,dfrA14=COMPLETE,emrD=COMPLETE,fosA=COMPLETE,gyrA_D87G=POINT,gyrA_S83I=POINT,ompK36_D135DGD=POINT,parC_S80I=POINT,qnrS1=COMPLETE,rmtB1=COMPLETE,sul1=PARTIAL,sul2=COMPLETE
KPC-33	Klebsiella pneumoniae	Kp0096	11		sputum	SAMN41467341	GCA_039846685.1	aadA2=COMPLETE,blaCTX-M-65=COMPLETE,blaKPC-33=COMPLETE,blaSHV-12=COMPLETE,blaTEM-1=COMPLETE,dfrA14=COMPLETE,emrD=COMPLETE,fosA=COMPLETE,gyrA_D87G=POINT,gyrA_S83I=POINT,ompK36_D135DGD=POINT,parC_S80I=POINT,qnrS1=COMPLETE,rmtB1=COMPLETE,sul1=PARTIAL,sul2=COMPLETE
KPC-33	Klebsiella pneumoniae	Kp0090	11		Bronchoalveolar lavage fluid	SAMN41467335	GCA_039846705.1	aadA2=COMPLETE,blaCTX-M-65=COMPLETE,blaKPC-33=COMPLETE,blaSHV-11=COMPLETE,blaTEM-1=COMPLETE,dfrA14=COMPLETE,emrD=COMPLETE,fosA=COMPLETE,gyrA_D87G=POINT,gyrA_S83I=POINT,ompK36_D135DGD=POINT,parC_S80I=POINT,qnrS1=COMPLETE,rmtB1=COMPLETE,sul1=PARTIAL,sul2=COMPLETE
KPC-33	Klebsiella pneumoniae	WHY-CZA-R	716	China:Zhejiang	urine	SAMN31264326	GCA_040436055.1	blaKPC-33=COMPLETE,blaSHV-27=COMPLETE,dfrA14=COMPLETE,emrD=COMPLETE,fosA=COMPLETE,oqxA=COMPLETE,oqxB19=COMPLETE,qnrB1=COMPLETE,qnrS1=COMPLETE
KPC-33	Klebsiella pneumoniae	zj20112	11	China		SAMN37544530	GCA_041041865.1	aac(6')-Ib-cr5=COMPLETE,aadA16=COMPLETE,aadA2=COMPLETE,arr-3=COMPLETE,blaCTX-M=COMPLETE,blaKPC-33=COMPLETE,blaSHV-11=COMPLETE,blaTEM-1=COMPLETE,catA2=COMPLETE,dfrA27=COMPLETE,emrD=COMPLETE,floR=COMPLETE,fosA3=COMPLETE,fosA=COMPLETE,gyrA_D87G=POINT,gyrA_S83I=POINT,ompK36_D135DGD=POINT,parC_S80I=POINT,rmtB1=COMPLETE,sul1=PARTIAL_END_OF_CONTIG
KPC-33	Klebsiella pneumoniae	33RA-02	101	Italy: Torino	blood	SAMN42912226	GCA_041061705.1	armA=COMPLETE,blaKPC-33=COMPLETE,blaSHV-1=COMPLETE,emrD=COMPLETE,fosA=COMPLETE,gyrA_D87N=POINT,gyrA_S83Y=POINT,mph(E)=COMPLETE,msr(E)=COMPLETE,ompK36_T136TDT=POINT,oqxA=COMPLETE,oqxB20=COMPLETE,parC_S80I=POINT
KPC-33	Klebsiella pneumoniae	N5061391	258	Brazil: Sao Paulo	rectal swab	SAMN42990734	GCA_041212775.1	aadA2=COMPLETE,aph(3'')-Ib=COMPLETE,aph(3')-Ia=COMPLETE,aph(6)-Id=COMPLETE,blaCTX-M-14=COMPLETE,blaKPC-33=COMPLETE,blaSHV-11=COMPLETE,blaTEM-1=COMPLETE,catA1=COMPLETE,dfrA12=COMPLETE,emrD=COMPLETE,erm(42)=COMPLETE,fosA=COMPLETE,gyrA_S83I=POINT,mph(A)=COMPLETE,ompK36_D135DGD=POINT,oqxA=COMPLETE,oqxB=COMPLETE,parC_S80I=POINT,phoQ_V24G=POINT,sat2=COMPLETE,sul1=COMPLETE,sul2=COMPLETE
KPC-33	Klebsiella pneumoniae	N4293546	258	Brazil: Sao Paulo	urine	SAMN42990730	GCA_041215515.1	aac(3)-IId=COMPLETE,aadA2=COMPLETE,aph(3'')-Ib=COMPLETE,aph(3')-Ia=COMPLETE,aph(6)-Id=COMPLETE,blaCTX-M-14=COMPLETE,blaKPC-33=COMPLETE,blaSHV-11=COMPLETE,blaTEM-1=COMPLETE,catA1=COMPLETE,dfrA12=COMPLETE,emrD=COMPLETE,erm(42)=COMPLETE,floR2=COMPLETE,fosA=COMPLETE,gyrA_S83I=POINT,mph(A)=COMPLETE,ompK36_D135DGD=POINT,oqxA=COMPLETE,oqxB=COMPLETE,parC_S80I=POINT,phoQ_V24G=POINT,rmtB1=COMPLETE,sat2=COM…
KPC-33	Klebsiella pneumoniae	N4292977	258	Brazil: Sao Paulo	rectal swab	SAMN42990729	GCA_041216295.1	aac(3)-IId=COMPLETE,aadA2=COMPLETE,aph(3'')-Ib=COMPLETE,aph(3')-Ia=COMPLETE,aph(6)-Id=COMPLETE,blaCTX-M-14=COMPLETE,blaKPC-33=COMPLETE,blaSHV-11=COMPLETE,blaTEM-1=COMPLETE,catA1=COMPLETE,dfrA12=COMPLETE,emrD=COMPLETE,floR2=COMPLETE,fosA=COMPLETE,gyrA_S83I=POINT,mph(A)=COMPLETE,ompK36_D135DGD=POINT,oqxA=COMPLETE,oqxB=COMPLETE,parC_S80I=POINT,phoQ_V24G=POINT,rmtB1=COMPLETE,sat2=COMPLETE,sul1=COMPLE…
KPC-33	Klebsiella pneumoniae	N4213107	258	Brazil: Sao Paulo	blood	SAMN42990724	GCA_041216965.1	aac(3)-IId=COMPLETE,aadA2=COMPLETE,aph(3'')-Ib=COMPLETE,aph(3')-Ia=COMPLETE,aph(6)-Id=COMPLETE,blaCTX-M-14=COMPLETE,blaKPC-33=COMPLETE,blaSHV-11=COMPLETE,blaTEM-1=COMPLETE,catA1=COMPLETE,dfrA12=COMPLETE,emrD=COMPLETE,erm(42)=COMPLETE,floR2=COMPLETE,fosA=COMPLETE,gyrA_S83I=POINT,mph(A)=COMPLETE,ompK36_D135DGD=POINT,oqxA=COMPLETE,oqxB=COMPLETE,parC_S80I=POINT,phoQ_V24G=POINT,rmtB1=COMPLETE,sat2=COM…
KPC-33	Klebsiella pneumoniae	N4034288	11	Brazil: Sao Paulo	urine	SAMN42990726	GCA_041218735.1	aac(3)-IIe=COMPLETE,aac(6')-Ib3=COMPLETE,blaCTX-M-2=COMPLETE,blaKPC-33=COMPLETE,blaOXA-2=COMPLETE,blaSHV-11=COMPLETE,blaTEM-1=COMPLETE,catA1=COMPLETE,emrD=COMPLETE,fosA=COMPLETE,gyrA_S83I=POINT,ompK36_D135DGD=POINT,oqxA=COMPLETE,oqxB=COMPLETE,parC_S80I=POINT,sul1=COMPLETE
KPC-33	Klebsiella pneumoniae	N3114796	11	Brazil: Sao Paulo	urine	SAMN42990721	GCA_041220685.1	aph(3')-Ia=COMPLETE,blaKPC-33=COMPLETE,blaSHV-11=COMPLETE,dfrA14=COMPLETE,emrD=COMPLETE,fosA=COMPLETE,gyrA_S83I=POINT,mph(A)=COMPLETE,oqxA=COMPLETE,oqxB=COMPLETE,parC_S80I=POINT
KPC-33	Klebsiella pneumoniae	N2053077	11	Brazil: Sao Paulo	rectal swab	SAMN42990718	GCA_041221375.1	aac(3)-IIe=COMPLETE,aac(6')-Ib3=COMPLETE,blaCTX-M-2=COMPLETE,blaKPC-33=COMPLETE,blaSHV-11=COMPLETE,blaTEM-1=COMPLETE,dfrA30=COMPLETE,emrD=COMPLETE,fosA=COMPLETE,gyrA_S83I=POINT,ompK36_D135DGD=POINT,oqxA=COMPLETE,oqxB=COMPLETE,parC_S80I=POINT,sul1=COMPLETE,tet(A)=COMPLETE
KPC-33	Klebsiella pneumoniae	N1062450	11	Brazil: Sao Paulo	tracheal aspirate	SAMN42990714	GCA_041221385.1	blaKPC-33=COMPLETE,blaSHV-11=COMPLETE,dfrA30=COMPLETE,emrD=COMPLETE,erm=HMM,fosA=COMPLETE,gyrA_S83I=POINT,ompK36_D135DGD=POINT,oqxA=COMPLETE,oqxB=COMPLETE,parC_S80I=POINT,sul2=COMPLETE
KPC-33	Klebsiella pneumoniae	L8263415	11	Brazil: Sao Paulo	blood	SAMN42990703	GCA_041221405.1	aac(3)-IIe=COMPLETE,aac(6')-Ib3=COMPLETE,blaCTX-M-2=COMPLETE,blaKPC-33=COMPLETE,blaSHV-11=COMPLETE,blaTEM-1=COMPLETE,dfrA30=COMPLETE,emrD=COMPLETE,fosA=COMPLETE,gyrA_D87Y=POINT,gyrA_S83I=POINT,ompK36_D135DGD=POINT,oqxA=COMPLETE,oqxB=COMPLETE,parC_S80I=POINT,sul1=COMPLETE
KPC-33	Klebsiella pneumoniae	N3041884	25	Brazil: Sao Paulo	tracheal aspirate	SAMN42990717	GCA_041221885.1	aac(3)-IIe=COMPLETE,aac(6')-Ib-cr5=COMPLETE,aph(3'')-Ib=COMPLETE,aph(6)-Id=COMPLETE,blaCTX-M-15=COMPLETE,blaCTX-M=COMPLETE,blaKPC-33=COMPLETE,blaOXA-1=COMPLETE,blaSHV-11=COMPLETE,blaTEM-1=COMPLETE,catB3=PARTIAL,dfrA14=COMPLETE,emrD=COMPLETE,fosA=COMPLETE,oqxA=COMPLETE,oqxB19=COMPLETE,qnrB1=COMPLETE,sul2=COMPLETE,tet(A)=COMPLETE
KPC-33	Klebsiella pneumoniae	KPN1009	11	China:Hefei		SAMN43305047	GCA_041726275.1	aadA2=COMPLETE,blaKPC-33=COMPLETE,blaLAP-2=COMPLETE,blaSHV-11=COMPLETE,blaSHV-12=COMPLETE,blaTEM-1=COMPLETE,catA2=COMPLETE,dfrA14=COMPLETE,emrD=COMPLETE,fosA=COMPLETE,gyrA_D87G=POINT,gyrA_S83I=POINT,ompK36_D135DGD=POINT,parC_S80I=POINT,qnrS1=COMPLETE,rmtB1=COMPLETE,sul1=PARTIAL,sul2=COMPLETE,tet(A)=COMPLETE
KPC-33	Klebsiella pneumoniae	2842	11	China:xuzhou	sputum	SAMN43771769	GCA_042230465.1	aac(3)-IId=COMPLETE,aadA2=COMPLETE,blaKPC-33=COMPLETE,blaSHV-11=COMPLETE,blaTEM-1=COMPLETE,catA2=COMPLETE,emrD=COMPLETE,fosA=COMPLETE,gyrA_D87G=POINT,gyrA_S83I=POINT,mph(A)=COMPLETE,ompK36_D135DGD=POINT,parC_S80I=POINT,sul1=PARTIAL
KPC-33	Klebsiella pneumoniae	WYKP895	11	China: Shanghai		SAMN43936651	GCA_044327015.1	aadA2=COMPLETE,blaCTX-M-65=COMPLETE,blaKPC-33=COMPLETE,blaLAP-2=COMPLETE,blaTEM-1=COMPLETE,dfrA14=COMPLETE,emrD=COMPLETE,fosA=COMPLETE,gyrA_D87G=POINT,gyrA_S83I=POINT,ompK36_D135DGD=POINT,parC_S80I=POINT,qnrS1=COMPLETE,rmtB1=COMPLETE,sul1=PARTIAL,sul2=COMPLETE,tet(A)=COMPLETE
KPC-33	Klebsiella pneumoniae	XYJ-CZA-R	11	China:Zhejiang	sputum	SAMN31393996	GCA_044911575.1	aac(3)-IId=COMPLETE,aadA2=COMPLETE,aadA5=COMPLETE,blaKPC-33=COMPLETE,blaSHV-11=COMPLETE,blaTEM-1=COMPLETE,dfrA17=COMPLETE,emrD=COMPLETE,fosA=COMPLETE,gyrA_D87G=POINT,gyrA_S83I=POINT,ompK36_D135DGD=POINT,parC_S80I=POINT,sul1=PARTIAL
KPC-33	Klebsiella pneumoniae	Sy162316	11	China:Shenzhen		SAMN44729017	GCA_045504345.1	aadA2=COMPLETE,blaCTX-M-65=COMPLETE,blaKPC-33=COMPLETE,blaLAP-2=COMPLETE,blaSHV=PARTIAL_END_OF_CONTIG,blaTEM-1=COMPLETE,catA2=COMPLETE,dfrA14=COMPLETE,emrD=COMPLETE,fosA=COMPLETE,gyrA_D87G=POINT,gyrA_S83I=POINT,ompK36_D135DGD=POINT,parC_S80I=POINT,qnrS1=COMPLETE,rmtB1=COMPLETE,sul1=PARTIAL,sul2=COMPLETE,tet(A)=COMPLETE
KPC-33	Klebsiella pneumoniae	Sy162315	11	China:Shenzhen		SAMN44729016	GCA_045504335.1	aadA2=COMPLETE,blaCTX-M-65=COMPLETE,blaKPC-33=COMPLETE,blaLAP-2=COMPLETE,blaSHV=PARTIAL_END_OF_CONTIG,blaTEM-1=COMPLETE,catA2=COMPLETE,dfrA14=COMPLETE,emrD=COMPLETE,fosA=COMPLETE,gyrA_D87G=POINT,gyrA_S83I=POINT,ompK36_D135DGD=POINT,parC_S80I=POINT,qnrS1=COMPLETE,rmtB1=COMPLETE,sul1=PARTIAL,sul2=COMPLETE,tet(A)=COMPLETE
KPC-33	Klebsiella pneumoniae	P251	15	China:Zhejiang	fecal sample from healthy person	SAMN45032236	GCA_046634715.1	aac(3)-IId=COMPLETE,blaKPC-33=COMPLETE,blaSHV-28=COMPLETE,emrD=COMPLETE,fosA=COMPLETE,gyrA_D87A=POINT,gyrA_S83F=POINT,mph(A)=COMPLETE,ompK36_D135DGD=POINT,oqxA=COMPLETE,oqxB=COMPLETE,parC_S80I=POINT,ramR_A19V=POINT
KPC-33	Klebsiella pneumoniae	FJ31	11	China:Fujian	fecal sample from healthy person	SAMN45032217	GCA_046635245.1	aadA2=COMPLETE,blaKPC-33=COMPLETE,blaSHV-11=COMPLETE,emrD=COMPLETE,fosA=COMPLETE,gyrA_D87G=POINT,gyrA_S83I=POINT,ompK36_D135DGD=POINT,oqxA=COMPLETE,oqxB=COMPLETE,parC_S80I=POINT,sul1=PARTIAL
KPC-33	Klebsiella pneumoniae	FJ32-2	11	China:Fujian	fecal sample from healthy person	SAMN45032218	GCA_046635265.1	aadA2=COMPLETE,blaKPC-33=COMPLETE,blaSHV-11=COMPLETE,emrD=COMPLETE,fosA=COMPLETE,gyrA_D87G=POINT,gyrA_S83I=POINT,ompK36_D135DGD=POINT,oqxA=COMPLETE,oqxB=COMPLETE,parC_S80I=POINT,sul1=PARTIAL
KPC-33	Klebsiella pneumoniae	FK3732-HR	11	China:Wenzhou	blood	SAMN34272646	GCA_048053995.1	blaCTX-M-65=COMPLETE,blaKPC-33=COMPLETE,blaLAP-2=COMPLETE,blaSHV-12=COMPLETE,blaTEM-1=COMPLETE,catA2=COMPLETE,dfrA14=COMPLETE,emrD=COMPLETE,fosA3=COMPLETE,fosA=COMPLETE,gyrA_D87G=POINT,gyrA_S83I=POINT,ompK36_D135DGD=POINT,parC_S80I=POINT,qnrS1=COMPLETE,rmtB1=COMPLETE,tet(A)=COMPLETE
KPC-33	Klebsiella pneumoniae	FK2831-HR	11	China:Wenzhou	sputum	SAMN34272628	GCA_048059935.1	aadA2=COMPLETE,blaCTX-M-65=COMPLETE,blaKPC-33=COMPLETE,blaLAP-2=COMPLETE,blaSHV-12=COMPLETE,catA2=COMPLETE,dfrA14=COMPLETE,emrD=COMPLETE,fosA=COMPLETE,gyrA_D87G=POINT,gyrA_S83I=POINT,ompK36_D135DGD=POINT,parC_S80I=POINT,qnrS1=COMPLETE,sul1=PARTIAL,sul2=COMPLETE,tet(A)=COMPLETE
KPC-33	Klebsiella pneumoniae	21P1330	11		China: Beijing	SAMN46860369	GCA_048930055.1	aac(3)-IId=COMPLETE,aac(6')-Ib-cr5=COMPLETE,aph(3')-Ia=COMPLETE,arr-3=COMPLETE,blaKPC-33=COMPLETE,blaLAP-2=COMPLETE,blaOXA-1=COMPLETE,blaSHV-11=COMPLETE,blaSHV-12=COMPLETE,blaTEM-1=COMPLETE,catB3=COMPLETE,dfrA1=COMPLETE,dfrA50=COMPLETE,emrD=COMPLETE,fosA3=COMPLETE,fosA=COMPLETE,gyrA_D87G=POINT,gyrA_S83I=POINT,mph(A)=COMPLETE,ompK36_D135DGD=POINT,parC_S80I=POINT,qnrS1=COMPLETE,rmtB1=COMPLETE,sul1=…
KPC-33	Klebsiella pneumoniae	LR350	11		China: Sichuan province	SAMN47583328	GCA_049239325.1	aadA2=COMPLETE,blaCTX-M-65=COMPLETE,blaKPC-33=COMPLETE,blaLAP=PARTIAL_END_OF_CONTIG,blaSHV=PARTIAL_END_OF_CONTIG,blaTEM-1=COMPLETE,dfrA14=COMPLETE,dfrA50=COMPLETE,emrD=COMPLETE,fosA3=COMPLETE,fosA=COMPLETE,gyrA_D87G=POINT,gyrA_S83I=POINT,ompK36_D135DGD=POINT,parC_S80I=POINT,qnrS1=COMPLETE,rmtB1=COMPLETE,sul1=PARTIAL,sul2=COMPLETE
KPC-33	Klebsiella pneumoniae	K210508	11		China:Hangzhou	SAMN47594059	GCA_049256115.1	aadA2=COMPLETE,blaCTX-M-65=COMPLETE,blaKPC-33=COMPLETE,blaSHV-11=COMPLETE,blaTEM-1=COMPLETE,catA2=COMPLETE,fosA3=COMPLETE,fosA=COMPLETE,gyrA_D87G=POINT,gyrA_S83I=POINT,ompK36_D135DGD=POINT,parC_S80I=POINT,rmtB1=COMPLETE,sul1=PARTIAL
KPC-33	Klebsiella pneumoniae	K210482	11		China:Hangzhou	SAMN47594033	GCA_049256175.1	aadA2=COMPLETE,blaCTX-M-65=COMPLETE,blaKPC-33=COMPLETE,blaSHV-11=COMPLETE,blaTEM-1=COMPLETE,catA2=COMPLETE,fosA3=COMPLETE,fosA=COMPLETE,gyrA_D87G=POINT,gyrA_S83I=POINT,mdrA_D354A=POINT,ompK36_D135DGD=POINT,parC_S80I=POINT,rmtB1=COMPLETE,sul1=PARTIAL
KPC-33	Klebsiella pneumoniae	K210485	11		China:Hangzhou	SAMN47594036	GCA_049256255.1	aadA2=COMPLETE,blaCTX-M-65=COMPLETE,blaKPC-33=COMPLETE,blaSHV-11=COMPLETE,blaTEM-1=COMPLETE,catA2=COMPLETE,fosA3=COMPLETE,fosA=COMPLETE,gyrA_D87G=POINT,gyrA_S83I=POINT,ompK36_D135DGD=POINT,parC_S80I=POINT,rmtB1=COMPLETE,sul1=PARTIAL
KPC-33	Klebsiella pneumoniae	K210476	11		China:Hangzhou	SAMN47594027	GCA_049256275.1	aadA2=COMPLETE,blaCTX-M-65=COMPLETE,blaKPC-33=COMPLETE,blaSHV-11=COMPLETE,blaTEM-1=COMPLETE,catA2=COMPLETE,fosA3=COMPLETE,fosA=COMPLETE,gyrA_D87G=POINT,gyrA_S83I=POINT,mdrA_D354A=POINT,ompK36_D135DGD=POINT,parC_S80I=POINT,rmtB1=COMPLETE,sul1=PARTIAL
KPC-33	Klebsiella pneumoniae	K210494	11		China:Hangzhou	SAMN47594045	GCA_049256415.1	aadA2=COMPLETE,blaCTX-M-65=COMPLETE,blaKPC-33=COMPLETE,blaSHV-11=COMPLETE,blaTEM-1=COMPLETE,catA2=COMPLETE,fosA3=COMPLETE,fosA=COMPLETE,gyrA_D87G=POINT,gyrA_S83I=POINT,ompK36_D135DGD=POINT,parC_S80I=POINT,rmtB1=COMPLETE,sul1=PARTIAL
KPC-33	Klebsiella pneumoniae	K210484	11		China:Hangzhou	SAMN47594035	GCA_049256435.1	aadA2=COMPLETE,blaCTX-M-65=COMPLETE,blaKPC-33=COMPLETE,blaSHV-11=COMPLETE,blaTEM-1=COMPLETE,catA2=COMPLETE,fosA3=COMPLETE,fosA=COMPLETE,gyrA_D87G=POINT,gyrA_S83I=POINT,ompK36_D135DGD=POINT,parC_S80I=POINT,rmtB1=COMPLETE,sul1=PARTIAL
KPC-33	Klebsiella pneumoniae	K210496	11		China:Hangzhou	SAMN47594047	GCA_049256455.1	aadA2=COMPLETE,blaCTX-M-65=COMPLETE,blaKPC-33=COMPLETE,blaSHV-11=COMPLETE,blaTEM-1=COMPLETE,catA2=COMPLETE,fosA3=COMPLETE,fosA=COMPLETE,gyrA_D87G=POINT,gyrA_S83I=POINT,ompK36_D135DGD=POINT,parC_S80I=POINT,rmtB1=COMPLETE,sul1=PARTIAL
KPC-33	Klebsiella pneumoniae	K210493	11		China:Hangzhou	SAMN47594044	GCA_049256495.1	aadA2=COMPLETE,blaCTX-M-65=COMPLETE,blaKPC-33=COMPLETE,blaSHV-11=COMPLETE,blaTEM-1=COMPLETE,catA2=COMPLETE,fosA3=COMPLETE,fosA=COMPLETE,gyrA_D87G=POINT,gyrA_S83I=POINT,mdrA_D354A=POINT,ompK36_D135DGD=POINT,parC_S80I=POINT,rmtB1=COMPLETE,sul1=PARTIAL
KPC-33	Klebsiella pneumoniae	K210492	11		China:Hangzhou	SAMN47594043	GCA_049256515.1	aadA2=COMPLETE,blaCTX-M-65=COMPLETE,blaKPC-33=COMPLETE,blaSHV-11=COMPLETE,blaTEM-1=COMPLETE,catA2=COMPLETE,fosA3=COMPLETE,fosA=COMPLETE,gyrA_D87G=POINT,gyrA_S83I=POINT,ompK36_D135DGD=POINT,parC_S80I=POINT,rmtB1=COMPLETE,sul1=PARTIAL
KPC-33	Klebsiella pneumoniae	K210510	11		China:Hangzhou	SAMN47594061	GCA_049256635.1	aadA2=COMPLETE,blaCTX-M-65=COMPLETE,blaKPC-33=COMPLETE,blaSHV-11=COMPLETE,blaTEM-1=COMPLETE,catA2=COMPLETE,fosA3=COMPLETE,fosA=COMPLETE,gyrA_D87G=POINT,gyrA_S83I=POINT,ompK36_D135DGD=POINT,parC_S80I=POINT,rmtB1=COMPLETE,sul1=PARTIAL
KPC-33	Klebsiella pneumoniae	K210502	11		China:Hangzhou	SAMN47594053	GCA_049256735.1	aadA2=COMPLETE,blaCTX-M-65=COMPLETE,blaKPC-33=COMPLETE,blaSHV-11=COMPLETE,blaTEM-1=COMPLETE,catA2=COMPLETE,fosA3=COMPLETE,fosA=COMPLETE,gyrA_D87G=POINT,gyrA_S83I=POINT,mdrA_D354A=POINT,ompK36_D135DGD=POINT,parC_S80I=POINT,rmtB1=COMPLETE,sul1=PARTIAL
KPC-33	Klebsiella pneumoniae	K210495	11		China:Hangzhou	SAMN47594046	GCA_049256755.1	aadA2=COMPLETE,blaCTX-M-65=COMPLETE,blaKPC-33=COMPLETE,blaSHV-11=COMPLETE,blaTEM-1=COMPLETE,catA2=COMPLETE,fosA3=COMPLETE,fosA=COMPLETE,gyrA_D87G=POINT,gyrA_S83I=POINT,mdrA_D354A=POINT,ompK36_D135DGD=POINT,parC_S80I=POINT,rmtB1=COMPLETE,sul1=PARTIAL
KPC-33	Klebsiella pneumoniae	K210490	11		China:Hangzhou	SAMN47594041	GCA_049256795.1	aadA2=COMPLETE,blaCTX-M-65=COMPLETE,blaKPC-33=COMPLETE,blaSHV-11=COMPLETE,blaTEM-1=COMPLETE,catA2=COMPLETE,fosA3=COMPLETE,fosA=COMPLETE,gyrA_D87G=POINT,gyrA_S83I=POINT,ompK36_D135DGD=POINT,parC_S80I=POINT,rmtB1=COMPLETE,sul1=PARTIAL
KPC-33	Klebsiella pneumoniae	K210500	11		China:Hangzhou	SAMN47594051	GCA_049256835.1	aadA2=COMPLETE,blaCTX-M-65=COMPLETE,blaKPC-33=COMPLETE,blaSHV-11=COMPLETE,blaTEM-1=COMPLETE,catA2=COMPLETE,fosA3=COMPLETE,fosA=COMPLETE,gyrA_D87G=POINT,gyrA_S83I=POINT,ompK36_D135DGD=POINT,parC_S80I=POINT,rmtB1=COMPLETE,sul1=PARTIAL
KPC-33	Klebsiella pneumoniae	K210511	11		China:Hangzhou	SAMN47594062	GCA_049257055.1	aadA2=COMPLETE,blaCTX-M-65=COMPLETE,blaKPC-33=COMPLETE,blaSHV-11=COMPLETE,blaTEM-1=COMPLETE,catA2=COMPLETE,fosA3=COMPLETE,fosA=COMPLETE,gyrA_D87G=POINT,gyrA_S83I=POINT,mdrA_D354A=POINT,ompK36_D135DGD=POINT,parC_S80I=POINT,rmtB1=COMPLETE,sul1=PARTIAL
KPC-33	Klebsiella pneumoniae	K210483	11		China:Hangzhou	SAMN47594034	GCA_049257075.1	aadA2=COMPLETE,blaCTX-M-65=COMPLETE,blaKPC-33=COMPLETE,blaSHV-11=COMPLETE,blaTEM-1=COMPLETE,catA2=COMPLETE,fosA3=COMPLETE,fosA=COMPLETE,gyrA_D87G=POINT,gyrA_S83I=POINT,mdrA_D354A=POINT,ompK36_D135DGD=POINT,parC_S80I=POINT,rmtB1=COMPLETE,sul1=PARTIAL
KPC-33	Klebsiella pneumoniae	K210456	11		China:Hangzhou	SAMN47594010	GCA_049259125.1	aadA2=COMPLETE,blaCTX-M-65=COMPLETE,blaKPC-33=COMPLETE,blaSHV-11=COMPLETE,blaTEM-1=COMPLETE,catA2=COMPLETE,fosA3=COMPLETE,fosA=COMPLETE,gyrA_D87G=POINT,gyrA_S83I=POINT,mdrA_D354A=POINT,ompK36_D135DGD=POINT,parC_S80I=POINT,rmtB1=COMPLETE,sul1=PARTIAL
KPC-33	Klebsiella pneumoniae	K210445	11		China:Hangzhou	SAMN47593999	GCA_049259185.1	aadA2=COMPLETE,blaCTX-M-65=COMPLETE,blaKPC-33=COMPLETE,blaSHV-11=COMPLETE,blaTEM-1=COMPLETE,catA2=COMPLETE,fosA3=COMPLETE,fosA=COMPLETE,gyrA_D87G=POINT,gyrA_S83I=POINT,mdrA_D354A=POINT,ompK36_D135DGD=POINT,parC_S80I=POINT,rmtB1=COMPLETE,sul1=PARTIAL
KPC-33	Klebsiella pneumoniae	K210437	307		China:Hangzhou	SAMN47593991	GCA_049259625.1	aac(6')-Ib-cr5=COMPLETE,aph(3'')-Ib=COMPLETE,aph(6)-Id=COMPLETE,blaCTX-M-15=COMPLETE,blaKPC-33=COMPLETE,blaOXA-1=COMPLETE,blaSHV-28=COMPLETE,blaTEM-1=COMPLETE,catB3=PARTIAL,dfrA14=COMPLETE,emrD=COMPLETE,fosA=COMPLETE,gyrA_S83I=POINT,oqxA=COMPLETE,oqxB19=COMPLETE,parC_S80I=POINT,qnrB1=COMPLETE,qnrS1=COMPLETE,sul2=COMPLETE,tet(A)=COMPLETE
KPC-33	Klebsiella pneumoniae	K210435	11		China:Hangzhou	SAMN47593989	GCA_049259745.1	aadA2=COMPLETE,blaCTX-M-65=COMPLETE,blaKPC-33=COMPLETE,blaSHV-11=COMPLETE,blaTEM-1=COMPLETE,catA2=COMPLETE,fosA3=COMPLETE,fosA=COMPLETE,gyrA_D87G=POINT,gyrA_S83I=POINT,ompK36_D135DGD=POINT,parC_S80I=POINT,rmtB1=COMPLETE,sul1=PARTIAL
KPC-33	Klebsiella pneumoniae	K210307	11		China:Hangzhou	SAMN47593984	GCA_049259865.1	aadA2=COMPLETE,blaCTX-M-65=COMPLETE,blaKPC-33=COMPLETE,blaSHV-11=COMPLETE,blaTEM-1=COMPLETE,catA2=COMPLETE,fosA3=COMPLETE,fosA=COMPLETE,gyrA_D87G=POINT,gyrA_S83I=POINT,ompK36_D135DGD=POINT,parC_S80I=POINT,rmtB1=COMPLETE,sul1=PARTIAL
KPC-33	Klebsiella pneumoniae	K210306	15		China:Hangzhou	SAMN47593983	GCA_049259885.1	aac(3)-IIe=COMPLETE,aac(6')-Ib-cr5=COMPLETE,aadA2=COMPLETE,aph(3'')-Ib=COMPLETE,aph(3')-Ia=COMPLETE,aph(6)-Id=COMPLETE,blaCTX-M-15=COMPLETE,blaKPC-33=COMPLETE,blaOXA-1=COMPLETE,blaSHV-28=COMPLETE,catB3=PARTIAL,dfrA12=COMPLETE,dfrA14=COMPLETE,emrD=COMPLETE,fosA=COMPLETE,gyrA_S83I=POINT,mph(A)=COMPLETE,oqxA=COMPLETE,oqxB=COMPLETE,parC_S80I=POINT,qnrB=PARTIAL_END_OF_CONTIG,ramR_A19V=POINT,sul1=COMPL…
KPC-33	Klebsiella pneumoniae	K210223	11		China:Hangzhou	SAMN47593971	GCA_049260205.1	blaCTX-M-65=COMPLETE,blaKPC-33=COMPLETE,blaLAP-2=COMPLETE,blaSHV-12=COMPLETE,catA2=COMPLETE,emrD=COMPLETE,fosA=COMPLETE,gyrA_D87G=POINT,gyrA_S83I=POINT,ompK36_D135DGD=POINT,parC_S80I=POINT,qnrS1=COMPLETE,rmtB1=COMPLETE,sul2=COMPLETE,tet(A)=COMPLETE
KPC-33	Klebsiella pneumoniae	K210220	11		China:Hangzhou	SAMN47593968	GCA_049260245.1	blaCTX-M-65=COMPLETE,blaKPC-33=COMPLETE,blaLAP-2=COMPLETE,blaSHV-12=COMPLETE,catA2=COMPLETE,emrD=COMPLETE,fosA=COMPLETE,gyrA_D87G=POINT,gyrA_S83I=POINT,ompK36_D135DGD=POINT,parC_S80I=POINT,qnrS1=COMPLETE,rmtB1=COMPLETE,sul2=COMPLETE,tet(A)=COMPLETE
KPC-33	Klebsiella pneumoniae	K210217	11		China:Hangzhou	SAMN47593966	GCA_049260605.1	blaCTX-M-65=COMPLETE,blaKPC-33=COMPLETE,blaLAP-2=COMPLETE,blaSHV-12=COMPLETE,catA2=COMPLETE,emrD=COMPLETE,fosA=COMPLETE,gyrA_D87G=POINT,gyrA_S83I=POINT,ompK36_D135DGD=POINT,parC_S80I=POINT,qnrS1=COMPLETE,rmtB1=COMPLETE,sul2=COMPLETE,tet(A)=COMPLETE
KPC-33	Klebsiella pneumoniae	K210196	11		China:Hangzhou	SAMN47593947	GCA_049260845.1	aadA2=COMPLETE,blaCTX-M-65=COMPLETE,blaKPC-33=COMPLETE,blaSHV-11=COMPLETE,blaTEM-1=COMPLETE,catA2=COMPLETE,fosA3=COMPLETE,fosA=COMPLETE,gyrA_D87G=POINT,gyrA_S83I=POINT,ompK36_D135DGD=POINT,parC_S80I=POINT,rmtB1=COMPLETE,sul1=PARTIAL
KPC-33	Klebsiella pneumoniae	K210197	11		China:Hangzhou	SAMN47593948	GCA_049260965.1	aadA2=COMPLETE,blaCTX-M-65=COMPLETE,blaKPC-33=COMPLETE,blaSHV-11=COMPLETE,blaTEM-1=COMPLETE,catA2=COMPLETE,fosA3=COMPLETE,fosA=COMPLETE,gyrA_D87G=POINT,gyrA_S83I=POINT,ompK36_D135DGD=POINT,parC_S80I=POINT,rmtB1=COMPLETE,sul1=PARTIAL
KPC-33	Klebsiella pneumoniae	K210193	11		China:Hangzhou	SAMN47593944	GCA_049261085.1	aadA2=COMPLETE,blaCTX-M-65=COMPLETE,blaKPC-33=COMPLETE,blaSHV-11=COMPLETE,blaTEM-1=COMPLETE,catA2=COMPLETE,fosA3=COMPLETE,fosA=COMPLETE,gyrA_D87G=POINT,gyrA_S83I=POINT,ompK36_D135DGD=POINT,parC_S80I=POINT,rmtB1=COMPLETE,sul1=PARTIAL
KPC-33	Klebsiella pneumoniae	K210191	11	China:Hangzhou	patient	SAMN47544521	GCA_049471795.1	aadA2=COMPLETE,blaCTX-M-65=COMPLETE,blaKPC-33=COMPLETE,blaSHV-11=COMPLETE,blaTEM-1=COMPLETE,catA2=COMPLETE,fosA3=COMPLETE,fosA=COMPLETE,gyrA_D87G=POINT,gyrA_S83I=POINT,mdrA_D354A=POINT,ompK36_D135DGD=POINT,parC_S80I=POINT,rmtB1=COMPLETE,sul1=PARTIAL
KPC-33	Klebsiella pneumoniae	WZFK138	11	China	sputum	SAMN48155622	GCA_050168295.1	aph(3'')-Ib=COMPLETE,aph(6)-Id=COMPLETE,blaCTX-M-65=COMPLETE,blaKPC-33=COMPLETE,blaLAP-2=COMPLETE,blaSHV-11=COMPLETE,blaTEM-1=COMPLETE,catA2=COMPLETE,dfrA1=COMPLETE,emrD=COMPLETE,fosA=COMPLETE,gyrA_D87G=POINT,gyrA_S83I=POINT,ompK36_D135DGD=POINT,oqxA=COMPLETE,oqxB=COMPLETE,parC_S80I=POINT,qnrS1=COMPLETE,rmtB1=COMPLETE,sul1=COMPLETE,sul2=COMPLETE,tet(A)=COMPLETE
KPC-33	Klebsiella pneumoniae	K64102	11	China:Beijing	BALF	SAMN43766666	GCA_050810535.1	aadA2=COMPLETE,blaCTX-M-65=COMPLETE,blaKPC-33=COMPLETE,blaNDM-1=COMPLETE,blaSHV=COMPLETE,blaTEM-1=COMPLETE,ble=COMPLETE,emrD=COMPLETE,fosA=COMPLETE,gyrA_D87G=POINT,gyrA_S83I=POINT,ompK36_D135DGD=POINT,parC_S80I=POINT,rmtB1=COMPLETE,rmtC=COMPLETE,sul1=COMPLETE,sul1=PARTIAL
KPC-33	Klebsiella pneumoniae	K67034	11	China:Beijing	BALF	SAMN43766669	GCA_050811865.1	aadA2=COMPLETE,blaCTX-M-65=COMPLETE,blaKPC-33=COMPLETE,blaNDM-1=COMPLETE,blaSHV=COMPLETE,blaTEM-1=COMPLETE,ble=COMPLETE,emrD=COMPLETE,fosA=COMPLETE,gyrA_D87G=POINT,gyrA_S83I=POINT,ompK36_D135DGD=POINT,parC_S80I=POINT,rmtB1=COMPLETE,rmtC=COMPLETE,sul1=COMPLETE,sul1=PARTIAL
KPC-33	Klebsiella pneumoniae	NA 31	11	Brazil: Ribeiro Preto	blood	SAMN42580586	GCA_052049475.1	aac(3)-IId=COMPLETE,aac(3)-IIe=COMPLETE,aac(6')-Ib3=COMPLETE,aph(3'')-Ib=COMPLETE,aph(6)-Id=COMPLETE,blaCTX-M-2=COMPLETE,blaKPC-33=COMPLETE,blaOXA-2=COMPLETE,blaSHV-11=COMPLETE,blaTEM-1=COMPLETE,catA1=COMPLETE,emrD=COMPLETE,erm(42)=COMPLETE,floR2=COMPLETE,fosA=COMPLETE,gyrA_S83I=POINT,mph(A)=COMPLETE,ompK36_D135DGD=POINT,oqxA=COMPLETE,oqxB=COMPLETE,parC_S80I=POINT,rmtB1=COMPLETE,sul1=COMPLETE,sul…
KPC-8	Klebsiella pneumoniae	1491(2-B)	258	USA	urine	SAMN05301548	GCA_001906685.1	aac(6')-Ib'=PARTIAL_END_OF_CONTIG,aadA1=COMPLETE,aph(3'')-Ib=COMPLETE,aph(6)-Id=COMPLETE,blaKPC-8=COMPLETE,blaOXA-9=COMPLETE,blaSHV-11=COMPLETE,blaTEM-1=COMPLETE,dfrA14=COMPLETE,emrD=COMPLETE,fosA=COMPLETE,gyrA_D87Y=POINT,gyrA_S83I=POINT,oqxA=COMPLETE,oqxB=COMPLETE,parC_S80I=POINT,sul2=COMPLETE
KPC-8	Klebsiella pneumoniae	KPN1185	258	USA: Houston	urine	SAMN06438045	GCA_022087905.1	aac(6')-Ib=COMPLETE,aadA2=COMPLETE,aph(3')-Ia=COMPLETE,blaKPC-8=COMPLETE,blaOXA=MISTRANSLATION,blaSHV-11=COMPLETE,blaSHV=PARTIAL_END_OF_CONTIG,blaTEM-1=COMPLETE,blaTEM=PARTIAL_END_OF_CONTIG,catA1=COMPLETE,dfrA12=COMPLETE,emrD=COMPLETE,fosA=COMPLETE,gyrA_S83I=POINT,oqxA=COMPLETE,oqxB=COMPLETE,parC_S80I=POINT,sul1=PARTIAL_END_OF_CONTIG
KPC-8	Klebsiella pneumoniae	KPN854	258	USA: Houston	blood	SAMN06437754	GCA_022073665.1	aac(6')-Ib=COMPLETE,aadA2=COMPLETE,aph(3')-Ia=COMPLETE,blaKPC-8=COMPLETE,blaOXA=MISTRANSLATION,blaSHV-11=COMPLETE,blaSHV=PARTIAL_END_OF_CONTIG,blaTEM-1=COMPLETE,blaTEM=PARTIAL_END_OF_CONTIG,catA1=COMPLETE,dfrA12=COMPLETE,emrD=COMPLETE,fosA=COMPLETE,gyrA_S83I=POINT,oqxA=COMPLETE,oqxB=COMPLETE,parC_S80I=POINT,sul1=COMPLETE
KPC-8	Klebsiella pneumoniae	KLP00156	258	USA: Pittsburgh, Pennsylvania	sputum	SAMN10435698	GCA_015721095.1	aadA1=COMPLETE,aph(3'')-Ib=COMPLETE,aph(6)-Id=COMPLETE,blaKPC-8=COMPLETE,blaOXA-9=COMPLETE,blaSHV-11=COMPLETE,blaTEM-1=COMPLETE,dfrA14=COMPLETE,emrD=COMPLETE,fosA=COMPLETE,gyrA_D87Y=POINT,gyrA_S83I=POINT,oqxA=COMPLETE,oqxB=COMPLETE,parC_S80I=POINT,sul2=COMPLETE
KPC-8	Klebsiella pneumoniae	S3	512	Spain: San Fernando, Cadiz	urine	SAMN37791003	GCA_032842795.1	aac(6')-Ib=COMPLETE,aadA2=COMPLETE,aph(3')-Ia=COMPLETE,blaKPC-8=COMPLETE,blaOXA=MISTRANSLATION,blaSHV-11=COMPLETE,blaTEM=COMPLETE,catA1=COMPLETE,dfrA12=COMPLETE,emrD=COMPLETE,fosA=COMPLETE,gyrA_S83I=POINT,mph(A)=COMPLETE,oqxA=COMPLETE,oqxB=COMPLETE,parC_S80I=POINT,sul1=COMPLETE
KPC-8	Klebsiella pneumoniae	S4	512	Spain: Cadiz	tracheal aspirate	SAMN37791133	GCA_032842885.1	aac(6')-Ib=COMPLETE,aadA2=COMPLETE,aph(3')-Ia=COMPLETE,blaKPC-8=COMPLETE,blaSHV-11=COMPLETE,catA1=COMPLETE,dfrA12=COMPLETE,emrD=COMPLETE,fosA=COMPLETE,gyrA_S83I=POINT,mph(A)=COMPLETE,oqxA=COMPLETE,oqxB=COMPLETE,parC_S80I=POINT,sul1=COMPLETE
KPC-8	Klebsiella pneumoniae	S1	512	Spain: San Fernando, Cadiz	urine	SAMN37768275	GCA_032878775.1	aac(6')-Ib=COMPLETE,aadA2=COMPLETE,aph(3')-Ia=COMPLETE,blaKPC-8=COMPLETE,blaOXA=MISTRANSLATION,blaSHV-11=COMPLETE,blaTEM=COMPLETE,catA1=COMPLETE,dfrA12=COMPLETE,emrD=COMPLETE,fosA=COMPLETE,gyrA_S83I=POINT,mph(A)=COMPLETE,ompK36_D135DGD=POINT,oqxA=COMPLETE,oqxB=COMPLETE,parC_S80I=POINT,sul1=COMPLETE
KPC-8	Klebsiella pneumoniae	S2	512	Spain: San Fernando, Cadiz	urine	SAMN37779556	GCA_032911245.1	aac(6')-Ib=COMPLETE,aadA2=COMPLETE,aph(3')-Ia=COMPLETE,blaKPC-8=COMPLETE,blaOXA=MISTRANSLATION,blaSHV-11=COMPLETE,blaTEM=COMPLETE,catA1=COMPLETE,dfrA12=COMPLETE,emrD=COMPLETE,fosA=COMPLETE,gyrA_S83I=POINT,mph(A)=COMPLETE,ompK36_D135DGD=POINT,oqxA=COMPLETE,oqxB=COMPLETE,parC_S80I=POINT,sul1=COMPLETE
KPC-8	Klebsiella pneumoniae	KLP00169	258	USA: Pittsburgh	wound	SAMN50093700	GCA_051569485.1	aac(6')-Ib'=COMPLETE,aac(6')-Ib=PARTIAL_END_OF_CONTIG,aadA1=COMPLETE,aph(3'')-Ib=COMPLETE,aph(6)-Id=COMPLETE,blaKPC-8=COMPLETE,blaKPC=COMPLETE,blaOXA-9=COMPLETE,blaSHV-11=COMPLETE,blaTEM-1=COMPLETE,blaTEM=COMPLETE,blaTEM=PARTIAL,blaTEM=PARTIAL_END_OF_CONTIG,dfrA14=COMPLETE,emrD=COMPLETE,fosA=COMPLETE,gyrA_D87Y=POINT,gyrA_S83I=POINT,oqxA=COMPLETE,oqxB=COMPLETE,parC_S80I=POINT,sul2=COMPLETE
KPC-8	Klebsiella pneumoniae	KLP00404	258	USA: Pittsburgh	blood	SAMN50093708	GCA_051686365.1	aac(6')-Ib'=COMPLETE,aac(6')-Ib=PARTIAL,aadA1=COMPLETE,aph(3'')-Ib=COMPLETE,aph(6)-Id=COMPLETE,blaKPC-8=COMPLETE,blaOXA-9=COMPLETE,blaSHV-11=COMPLETE,blaTEM-1=COMPLETE,blaTEM=COMPLETE,blaTEM=PARTIAL,dfrA14=COMPLETE,emrD=COMPLETE,fosA=COMPLETE,gyrA_D87Y=POINT,gyrA_S83I=POINT,oqxA=COMPLETE,oqxB=COMPLETE,parC_S80I=POINT,sul2=COMPLETE
KPC-31	E.coli	Shigella	131	Spain: Madrid	Rectal colonization	SAMN20283567	GCA_025392675.1	aac(3)-IId=COMPLETE,aadA5=COMPLETE,acrF=COMPLETE,aph(3'')-Ib=COMPLETE,aph(6)-Id=COMPLETE,blaEC=COMPLETE,blaKPC-31=COMPLETE,blaOXA=MISTRANSLATION,blaTEM=PARTIAL_END_OF_CONTIG,dfrA17=COMPLETE,gyrA_D87N=POINT,gyrA_S83L=POINT,mdtM=COMPLETE,mph(A)=COMPLETE,parC_E84V=POINT,parC_S80I=POINT,parE_I529L=POINT,ptsI_V25I=POINT,sul1=COMPLETE,sul2=COMPLETE,tet(A)=COMPLETE,uhpT_E350Q=POINT
KPC-31	E.coli	Shigella	131	Spain: Madrid	blood	SAMN39649265	GCA_036719875.1	aac(3)-IId=COMPLETE,aadA5=COMPLETE,acrF=COMPLETE,aph(3'')-Ib=COMPLETE,aph(6)-Id=COMPLETE,blaEC=COMPLETE,blaKPC-31=COMPLETE,blaOXA=MISTRANSLATION,blaTEM=PARTIAL_END_OF_CONTIG,dfrA17=COMPLETE,gyrA_D87N=POINT,gyrA_S83L=POINT,mdtM=COMPLETE,mph(A)=COMPLETE,parC_E84V=POINT,parC_S80I=POINT,parE_I529L=POINT,ptsI_V25I=POINT,sul1=COMPLETE,sul2=COMPLETE,tet(A)=COMPLETE,uhpT_E350Q=POINT
KPC-31	Klebsiella pneumoniae	1520(3-B)	258	USA	BAL	SAMN05301552	GCA_001905225.1	aac(6')-Ib=PARTIAL_END_OF_CONTIG,aadA1=COMPLETE,aph(3'')-Ib=COMPLETE,aph(6)-Id=COMPLETE,blaKPC-31=COMPLETE,blaOXA-9=COMPLETE,blaSHV-11=COMPLETE,blaTEM-1=COMPLETE,dfrA14=COMPLETE,emrD=COMPLETE,fosA=COMPLETE,gyrA_D87Y=POINT,gyrA_S83I=POINT,oqxA=COMPLETE,oqxB=COMPLETE,parC_S80I=POINT,sul2=COMPLETE
KPC-31	Klebsiella pneumoniae	1526(3-C)	258	USA	BAL	SAMN05301553	GCA_001905235.1	aac(6')-Ib=COMPLETE,aadA1=COMPLETE,aph(3'')-Ib=COMPLETE,aph(6)-Id=COMPLETE,blaKPC-31=COMPLETE,blaOXA-9=COMPLETE,blaSHV-11=COMPLETE,blaTEM-1=COMPLETE,dfrA14=COMPLETE,emrD=COMPLETE,fosA=COMPLETE,gyrA_D87Y=POINT,gyrA_S83I=POINT,oqxA=COMPLETE,oqxB=COMPLETE,parC_S80I=POINT,sul2=COMPLETE
KPC-31	Klebsiella pneumoniae	1492(2-C)	258	USA	urine	SAMN05301549	GCA_001906645.1	aac(6')-Ib=PARTIAL_END_OF_CONTIG,aadA1=COMPLETE,aph(3'')-Ib=COMPLETE,aph(6)-Id=COMPLETE,blaKPC-31=COMPLETE,blaOXA-9=COMPLETE,blaSHV-11=COMPLETE,blaTEM-1=COMPLETE,dfrA14=COMPLETE,emrD=COMPLETE,fosA=COMPLETE,gyrA_D87Y=POINT,gyrA_S83I=POINT,oqxA=COMPLETE,oqxB=COMPLETE,parC_S80I=POINT,sul2=COMPLETE
KPC-31	Klebsiella pneumoniae	BOT-CA-R	nd	Italy	human, Broncho-Alveolar Lavage	SAMEA104168631	GCA_900465375.1	aac(6')-Ib=COMPLETE,aadA2=COMPLETE,aph(3')-Ia=COMPLETE,blaKPC-31=COMPLETE,blaKPC=PARTIAL_END_OF_CONTIG,blaOXA=MISTRANSLATION,blaSHV=COMPLETE,blaTEM=PARTIAL_END_OF_CONTIG,catA1=COMPLETE,dfrA12=COMPLETE,dfrA50=PARTIAL,emrD=COMPLETE,fosA=COMPLETE,gyrA_S83I=POINT,mph(A)=COMPLETE,ompK36_D135DGD=POINT,oqxA=COMPLETE,oqxB=COMPLETE,parC_S80I=POINT,sul1=COMPLETE
KPC-31	Klebsiella pneumoniae	KLP268	258	USA: Pittsburgh, Pennsylvania	not collected	SAMN12588286	GCA_008121515.1	aac(6')-Ib=COMPLETE,aadA1=COMPLETE,aadA2=COMPLETE,aph(3'')-Ib=COMPLETE,aph(6)-Id=COMPLETE,blaKPC-31=COMPLETE,blaOXA-9=COMPLETE,blaSHV-11=COMPLETE,blaSHV-12=COMPLETE,blaTEM=PARTIAL_END_OF_CONTIG,catA1=COMPLETE,dfrA12=COMPLETE,dfrA14=COMPLETE,emrD=COMPLETE,fosA=COMPLETE,gyrA_S83I=POINT,mph(A)=COMPLETE,oqxA=COMPLETE,oqxB=COMPLETE,parC_S80I=POINT,sul1=COMPLETE,sul2=COMPLETE
KPC-31	Klebsiella pneumoniae	BOT-EMO	1519	Italy	human blood	SAMEA104168632	GCA_900465385.1	aac(6')-Ib=COMPLETE,aadA2=COMPLETE,aph(3')-Ia=COMPLETE,blaKPC-31=COMPLETE,blaKPC=PARTIAL_END_OF_CONTIG,blaOXA=MISTRANSLATION,blaSHV=COMPLETE,blaSHV=PARTIAL_END_OF_CONTIG,blaTEM-1=COMPLETE,catA1=COMPLETE,dfrA12=COMPLETE,dfrA50=COMPLETE,dfrA50=PARTIAL,emrD=COMPLETE,fosA=COMPLETE,gyrA_S83I=POINT,mph(A)=COMPLETE,ompK36_D135DGD=POINT,oqxA=COMPLETE,oqxB=COMPLETE,parC_S80I=POINT,sul1=COMPLETE
KPC-31	Klebsiella pneumoniae	CRE184	1381	USA: Baltimore, MD	clinical	SAMN14967672	GCA_014595765.1	blaKPC-31=COMPLETE,blaLEN-2=COMPLETE,blaTEM-1=COMPLETE,dfrA14=COMPLETE,emrD=COMPLETE,fosA=COMPLETE,oqxA=COMPLETE,oqxB=COMPLETE,oqxR_D95E=POINT,oqxR_V113I=POINT,qnrS1=COMPLETE
KPC-31	Klebsiella pneumoniae	KLP00234	258	USA: Pittsburgh, Pennsylvania	sputum	SAMN11285036	GCA_015719645.1	aac(6')-Ib'=COMPLETE,aac(6')-Ib=PARTIAL,aadA1=COMPLETE,aph(3'')-Ib=COMPLETE,aph(6)-Id=COMPLETE,blaKPC-31=COMPLETE,blaOXA-9=COMPLETE,blaSHV-11=COMPLETE,blaTEM-1=COMPLETE,blaTEM=PARTIAL,dfrA14=COMPLETE,emrD=COMPLETE,fosA=COMPLETE,gyrA_D87Y=POINT,gyrA_S83I=POINT,oqxA=COMPLETE,oqxB=COMPLETE,parC_S80I=POINT,sul2=COMPLETE
KPC-31	Klebsiella pneumoniae	ARLG-8010	258	USA	Non-wound abdominal	SAMN19016722	GCA_021952135.1	aac(6')-Ib=COMPLETE,aac(6')-Ib=PARTIAL,aac(6')-Ib=PARTIAL_END_OF_CONTIG,aadA1=COMPLETE,aph(3'')-Ib=COMPLETE,aph(6)-Id=COMPLETE,blaKPC-31=COMPLETE,blaOXA-9=COMPLETE,blaSHV-11=COMPLETE,blaTEM-1=COMPLETE,blaTEM=COMPLETE,dfrA14=COMPLETE,emrD=COMPLETE,fosA=COMPLETE,gyrA_D87Y=POINT,gyrA_S83I=POINT,oqxA=COMPLETE,oqxB=COMPLETE,parC_S80I=POINT,sul2=COMPLETE
KPC-31	Klebsiella pneumoniae	CAZ147	101	Italy	Blood Culture	SAMN20348486	GCA_019392115.1	armA=COMPLETE,blaKPC-31=COMPLETE,blaSHV-1=COMPLETE,blaTEM=PARTIAL_END_OF_CONTIG,emrD=COMPLETE,fosA=COMPLETE,gyrA_D87N=POINT,gyrA_S83Y=POINT,mph(E)=COMPLETE,msr(E)=COMPLETE,ompK36_T136TDT=POINT,oqxA=COMPLETE,oqxB20=COMPLETE,parC_S80I=POINT
KPC-31	Klebsiella pneumoniae	PAC3_181110	512	Spain	Rectal swab	SAMN20157765	GCA_019430725.1	aac(6')-Ib=COMPLETE,blaKPC-31=COMPLETE,blaOXA=MISTRANSLATION,blaSHV-11=COMPLETE,blaTEM-1=COMPLETE,emrD=COMPLETE,fosA=COMPLETE,gyrA_S83I=POINT,mdrA_D354A=POINT,ompK36_D135DGD=POINT,oqxA=COMPLETE,oqxB=COMPLETE,parC_S80I=POINT
KPC-31	Klebsiella pneumoniae	PAC3_175871	512	Spain	Rectal swab	SAMN20157764	GCA_019430765.1	blaKPC-31=COMPLETE,blaOXA=MISTRANSLATION,blaSHV-11=COMPLETE,blaTEM-1=COMPLETE,emrD=COMPLETE,fosA=COMPLETE,gyrA_S83I=POINT,mdrA_D354A=POINT,ompK36_D135DGD=POINT,oqxA=COMPLETE,oqxB=COMPLETE,parC_S80I=POINT
KPC-31	Klebsiella pneumoniae	PAC1_966	512	Spain	Rectal swab	SAMN20157760	GCA_019430805.1	aadA2=COMPLETE,aph(3')-Ia=COMPLETE,blaKPC-31=COMPLETE,blaOXA=MISTRANSLATION,blaSHV-11=COMPLETE,blaTEM-1=COMPLETE,catA1=COMPLETE,dfrA12=COMPLETE,emrD=COMPLETE,fosA=COMPLETE,gyrA_S83I=POINT,mph(A)=COMPLETE,ompK36_D135DGD=POINT,oqxA=COMPLETE,oqxB=COMPLETE,parC_S80I=POINT,sul1=COMPLETE
KPC-31	Klebsiella pneumoniae	27B	307	Italy		SAMN15649133	GCA_022341525.1	aac(3)-IIe=COMPLETE,aac(6')-Ib-cr5=COMPLETE,aph(3'')-Ib=COMPLETE,aph(6)-Id=COMPLETE,blaCTX-M-15=COMPLETE,blaKPC-31=COMPLETE,blaOXA-1=COMPLETE,blaOXA=MISTRANSLATION,blaSHV-28=COMPLETE,blaTEM-1=COMPLETE,catB3=PARTIAL,dfrA14=COMPLETE,emrD=COMPLETE,fosA=COMPLETE,gyrA_S83I=POINT,oqxA=COMPLETE,oqxB19=COMPLETE,parC_S80I=POINT,qnrB1=COMPLETE,sul2=COMPLETE,tet(A)=COMPLETE
KPC-31	Klebsiella pneumoniae	21	307	Italy		SAMN15649132	GCA_022341545.1	aac(3)-IIe=COMPLETE,aac(6')-Ib-cr5=COMPLETE,aph(3'')-Ib=COMPLETE,aph(6)-Id=COMPLETE,blaCTX-M-15=COMPLETE,blaKPC-31=COMPLETE,blaOXA-1=COMPLETE,blaOXA=MISTRANSLATION,blaSHV-28=COMPLETE,blaTEM=PARTIAL_END_OF_CONTIG,catB3=PARTIAL,dfrA14=COMPLETE,emrD=COMPLETE,fosA=COMPLETE,gyrA_S83I=POINT,mdrA_D354A=POINT,oqxA=COMPLETE,oqxB19=COMPLETE,parC_S80I=POINT,qnrB1=COMPLETE,sul2=COMPLETE,tet(A)=COMPLETE
KPC-31	Klebsiella pneumoniae	6	512	Italy		SAMN15649131	GCA_022341565.1	aac(6')-Ib=COMPLETE,aadA2=COMPLETE,blaKPC-31=COMPLETE,blaOXA=MISTRANSLATION,blaSHV-11=COMPLETE,blaTEM-1=COMPLETE,catA1=COMPLETE,dfrA12=COMPLETE,emrD=COMPLETE,fosA=COMPLETE,gyrA_S83I=POINT,mph(A)=COMPLETE,ompK36_D135DGD=POINT,oqxA=COMPLETE,oqxB=COMPLETE,parC_S80I=POINT,sul1=COMPLETE
KPC-31	Klebsiella pneumoniae	KP0712	2502	Italy	BAL	SAMN20197302	GCA_022479315.1	blaKPC-31=COMPLETE,blaSHV-1=COMPLETE,blaTEM=PARTIAL_END_OF_CONTIG,emrD=COMPLETE,fosA=COMPLETE,gyrA_D87N=POINT,gyrA_S83Y=POINT,mph(E)=COMPLETE,msr(E)=COMPLETE,ompK36_T136TDT=POINT,oqxA=COMPLETE,oqxB20=COMPLETE,parC_S80I=POINT,rmt=PARTIAL
KPC-31	Klebsiella pneumoniae	1C	11	Argentina: Buenos Aires	catheter	SAMN26232645	GCA_023221835.1	aac(6')-Ib=COMPLETE,aadA1=COMPLETE,aadA2=COMPLETE,aph(3')-Ia=COMPLETE,blaKPC-31=COMPLETE,blaOXA=MISTRANSLATION,blaSHV-11=COMPLETE,blaTEM-1=COMPLETE,catA1=COMPLETE,cmlA1=COMPLETE,dfrA12=COMPLETE,emrD=COMPLETE,fosA=COMPLETE,gyrA_D87N=POINT,gyrA_S83I=POINT,mgrB_W47R=POINT,mph(A)=COMPLETE,oqxA=COMPLETE,oqxB=COMPLETE,parC_S80I=POINT,sul1=COMPLETE,sul3=COMPLETE
KPC-31	Klebsiella pneumoniae	RM2.15.T0	512	Italy	feces	SAMN19790957	GCA_023660885.1	aadA2=COMPLETE,aph(3')-Ia=COMPLETE,blaKPC-31=COMPLETE,blaOXA=MISTRANSLATION,blaSHV-11=COMPLETE,catA1=COMPLETE,dfrA12=COMPLETE,emrD=COMPLETE,fosA=COMPLETE,gyrA_S83I=POINT,mph(A)=COMPLETE,ompK36_D135DGD=POINT,oqxA=COMPLETE,oqxB=COMPLETE,parC_S80I=POINT,phoP_I201N=POINT,sul1=COMPLETE
KPC-31	Klebsiella pneumoniae	caz120	101	Italy: Bologna	Rectal swab	SAMN28544961	GCA_024178515.1	armA=COMPLETE,blaKPC-31=COMPLETE,blaSHV-1=COMPLETE,emrD=COMPLETE,fosA=COMPLETE,gyrA_D87N=POINT,gyrA_S83Y=POINT,mph(E)=COMPLETE,msr(E)=COMPLETE,ompK36_T136TDT=POINT,oqxA=COMPLETE,oqxB20=COMPLETE,parC_S80I=POINT
KPC-31	Klebsiella pneumoniae	caz108	307	Italy: Bologna	Bronchial aspirate	SAMN28544960	GCA_024178525.1	aph(3'')-Ib=COMPLETE,aph(6)-Id=COMPLETE,blaCTX-M-15=COMPLETE,blaKPC-31=COMPLETE,blaOXA=MISTRANSLATION,blaSHV-28=COMPLETE,blaTEM-1=COMPLETE,dfrA14=COMPLETE,emrD=COMPLETE,fosA=COMPLETE,gyrA_S83I=POINT,oqxA=COMPLETE,oqxB19=COMPLETE,parC_S80I=POINT,qnrB1=COMPLETE,sul2=PARTIAL_END_OF_CONTIG
KPC-31	Klebsiella pneumoniae	caz85	307	Italy: Bologna	blood	SAMN28544955	GCA_024178615.1	aph(3'')-Ib=COMPLETE,aph(6)-Id=COMPLETE,blaCTX-M-15=COMPLETE,blaKPC-31=COMPLETE,blaOXA=MISTRANSLATION,blaSHV-28=COMPLETE,blaTEM-1=COMPLETE,dfrA14=COMPLETE,emrD=COMPLETE,fosA=COMPLETE,gyrA_S83I=POINT,oqxA=COMPLETE,oqxB19=COMPLETE,parC_S80I=POINT,qnrB1=COMPLETE,sul2=COMPLETE
KPC-31	Klebsiella pneumoniae	caz30	307	Italy: Bologna	Rectal swab	SAMN28544950	GCA_024178725.1	blaKPC-31=COMPLETE,blaOXA=MISTRANSLATION,blaSHV-28=COMPLETE,blaTEM=COMPLETE,emrD=COMPLETE,fosA=COMPLETE,gyrA_S83I=POINT,oqxA=COMPLETE,oqxB19=COMPLETE,parC_S80I=POINT
KPC-31	Klebsiella pneumoniae	bo999	512	Italy: Bologna	blood	SAMN27122166	GCA_024359625.1	aac(6')-Ib=COMPLETE,aadA1=COMPLETE,aadA2=COMPLETE,aph(3'')-Ib=COMPLETE,aph(3')-Ia=COMPLETE,aph(3')-VIb=COMPLETE,aph(6)-Id=COMPLETE,arr-2=COMPLETE,blaCMY-16=COMPLETE,blaKPC-31=COMPLETE,blaOXA-10=COMPLETE,blaOXA-181=COMPLETE,blaOXA=MISTRANSLATION,blaSHV-11=COMPLETE,blaTEM-1=COMPLETE,catA1=COMPLETE,cmlA5=COMPLETE,dfrA12=COMPLETE,dfrA14=COMPLETE,emrD=COMPLETE,floR=COMPLETE,fosA=COMPLETE,gyrA_S83I=POI…
KPC-31	Klebsiella pneumoniae	caz107	307	Italy: Bologna	blood	SAMN27122154	GCA_024366715.1	aac(3)-IIe=COMPLETE,aac(6')-Ib-cr5=COMPLETE,blaKPC-31=COMPLETE,blaOXA-1=COMPLETE,blaOXA=MISTRANSLATION,blaSHV-28=COMPLETE,blaTEM-1=COMPLETE,catB3=PARTIAL,dfrA14=COMPLETE,emrD=COMPLETE,fosA=COMPLETE,gyrA_S83I=POINT,mdrA_D354A=POINT,oqxA=COMPLETE,oqxB19=COMPLETE,parC_S80I=POINT,qnrB1=COMPLETE
KPC-31	Klebsiella pneumoniae	2022JQ-00240	258	USA	Rectal	SAMN30058029	GCA_024573735.3	aac(6')-Ib'=COMPLETE,aac(6')-Ib=COMPLETE,aadA1=COMPLETE,aadA1=PARTIAL_END_OF_CONTIG,aadA2=COMPLETE,aph(3'')-Ib=COMPLETE,aph(6)-Id=COMPLETE,blaKPC-31=COMPLETE,blaOXA-9=COMPLETE,blaTEM-1=COMPLETE,blaTEM=PARTIAL_END_OF_CONTIG,catA1=COMPLETE,dfrA12=COMPLETE,dfrA14=COMPLETE,emrD=COMPLETE,fosA=COMPLETE,gyrA_S83I=POINT,oqxA=COMPLETE,oqxB=COMPLETE,parC_S80I=POINT,pmrB_R256G=POINT,sul1=COMPLETE,sul2=COMPL…
KPC-31	Klebsiella pneumoniae		512	Italy: Rome	Urine to find out possible bacterial infection	SAMN29395240	GCA_024886775.1	aadA2=COMPLETE,aph(3')-Ia=COMPLETE,blaKPC-31=COMPLETE,blaKPC-3=COMPLETE,blaOXA=MISTRANSLATION,blaSHV-11=COMPLETE,blaTEM-1=COMPLETE,catA1=COMPLETE,dfrA12=COMPLETE,emrD=COMPLETE,fosA=COMPLETE,gyrA_S83I=POINT,mph(A)=COMPLETE,ompK36_D135DGD=POINT,oqxA=COMPLETE,oqxB=COMPLETE,parC_S80I=POINT,sul1=COMPLETE
KPC-31	Klebsiella pneumoniae		512	Italy: Rome	Blood from patient with systemic infection	SAMN29395239	GCA_024886755.1	blaKPC-31=COMPLETE,blaKPC-3=COMPLETE,blaKPC=PARTIAL_END_OF_CONTIG,blaOXA=MISTRANSLATION,blaSHV-11=COMPLETE,blaTEM-1=COMPLETE,emrD=COMPLETE,fosA=COMPLETE,gyrA_S83I=POINT,ompK36_D135DGD=POINT,oqxA=COMPLETE,oqxB=COMPLETE,parC_S80I=POINT
KPC-31	Klebsiella pneumoniae		512	Italy: Rome	Rectal swab to find out bacterial colonizzation	SAMN29395238	GCA_024886815.1	aadA2=COMPLETE,aph(3')-Ia=COMPLETE,blaKPC-31=COMPLETE,blaKPC-3=COMPLETE,blaKPC=PARTIAL_END_OF_CONTIG,blaOXA=MISTRANSLATION,blaSHV-11=COMPLETE,blaTEM-1=COMPLETE,catA1=COMPLETE,dfrA12=COMPLETE,emrD=COMPLETE,fosA=COMPLETE,gyrA_S83I=POINT,mph(A)=COMPLETE,ompK36_D135DGD=POINT,oqxA=COMPLETE,oqxB=COMPLETE,parC_S80I=POINT,sul1=COMPLETE
KPC-31	Klebsiella pneumoniae		512	Italy: Rome	Blood from patient with systemic infection	SAMN29395237	GCA_024886795.1	aadA2=COMPLETE,aph(3')-Ia=COMPLETE,blaKPC-31=COMPLETE,blaKPC-3=COMPLETE,blaKPC=PARTIAL_END_OF_CONTIG,blaOXA=MISTRANSLATION,blaSHV-11=COMPLETE,blaTEM-1=COMPLETE,catA1=COMPLETE,dfrA12=COMPLETE,emrD=COMPLETE,fosA=COMPLETE,gyrA_S83I=POINT,mph(A)=COMPLETE,ompK36_D135DGD=POINT,oqxA=COMPLETE,oqxB=COMPLETE,parC_S80I=POINT,sul1=COMPLETE
KPC-31	Klebsiella pneumoniae		512	Italy: Rome	Rectal swab to find out bacterial colonizzation	SAMN29395236	GCA_024886715.1	aadA2=COMPLETE,aph(3')-Ia=COMPLETE,blaKPC-31=COMPLETE,blaKPC-3=COMPLETE,blaOXA=MISTRANSLATION,blaSHV-11=COMPLETE,blaTEM-1=COMPLETE,catA1=COMPLETE,dfrA12=COMPLETE,emrD=COMPLETE,fosA=COMPLETE,gyrA_S83I=POINT,mph(A)=COMPLETE,ompK36_D135DGD=POINT,oqxA=COMPLETE,oqxB=COMPLETE,parC_S80I=POINT,sul1=COMPLETE
KPC-31	Klebsiella pneumoniae	1021	37	Italy: Rome	blood	SAMN29397002	GCA_025118435.1	blaKPC-31=COMPLETE,blaOXA=MISTRANSLATION,blaSHV-11=COMPLETE,blaTEM-1=COMPLETE,emrD=COMPLETE,fosA=COMPLETE,oqxA=COMPLETE,oqxB=COMPLETE,ramR_A19V=POINT
KPC-31	Klebsiella pneumoniae	KpE2-19	307	Spain: Madrid	Rectal colonization	SAMN20283566	GCA_025392685.1	aac(6')-Ib-cr5=COMPLETE,aph(3'')-Ib=COMPLETE,aph(6)-Id=COMPLETE,blaCTX-M-15=COMPLETE,blaKPC-31=COMPLETE,blaOXA-1=COMPLETE,blaSHV-28=COMPLETE,blaTEM-1=COMPLETE,catB3=PARTIAL_END_OF_CONTIG,dfrA14=COMPLETE,emrD=COMPLETE,fosA=COMPLETE,gyrA_S83I=POINT,oqxA=COMPLETE,oqxB19=COMPLETE,parC_S80I=POINT,qnrB1=COMPLETE,sul2=COMPLETE
KPC-31	Klebsiella pneumoniae	FG2	101	Italy: Foggia	Hospital setting	SAMN29401977	GCA_025457565.1	armA=COMPLETE,blaKPC-31=COMPLETE,blaSHV-1=COMPLETE,emrD=COMPLETE,fosA=COMPLETE,gyrA_D87N=POINT,gyrA_S83Y=POINT,mph(E)=COMPLETE,msr(E)=COMPLETE,ompK36_T136TDT=POINT,oqxA=COMPLETE,oqxB20=COMPLETE,parC_S80I=POINT
KPC-31	Klebsiella pneumoniae	2022SY-00052	307	USA	urine	SAMN31260576	GCA_025674925.3	aac(3)-IIe=COMPLETE,aac(6')-Ib'=COMPLETE,aac(6')-Ib-cr5=COMPLETE,aadA1=COMPLETE,aph(3'')-Ib=COMPLETE,aph(6)-Id=COMPLETE,blaKPC-31=COMPLETE,blaOXA-1=COMPLETE,blaOXA=PARTIAL,blaSHV-205=COMPLETE,blaTEM-1=COMPLETE,blaTEM=PARTIAL_END_OF_CONTIG,catB3=PARTIAL_END_OF_CONTIG,dfrA14=COMPLETE,emrD=COMPLETE,fosA=COMPLETE,gyrA_S83I=POINT,oqxA=COMPLETE,oqxB19=COMPLETE,oqxB=PARTIAL_END_OF_CONTIG,parC_S80I=POINT…
KPC-31	Klebsiella pneumoniae	bo204	512	Italy: Bologna	blood	SAMN31571295	GCA_026113705.1	aadA2=COMPLETE,aph(3')-Ia=COMPLETE,blaKPC-31=COMPLETE,blaOXA=MISTRANSLATION,blaSHV-11=COMPLETE,blaTEM-1=COMPLETE,catA1=COMPLETE,dfrA12=COMPLETE,dfrA50=COMPLETE,emrD=COMPLETE,fosA=COMPLETE,gyrA_S83I=POINT,mdrA_D354A=POINT,mph(A)=COMPLETE,ompK36_D135DGD=POINT,oqxA=COMPLETE,oqxB=COMPLETE,parC_S80I=POINT,sul1=COMPLETE
KPC-31	Klebsiella pneumoniae	bo77	307	Italy: Bologna	blood	SAMN31571292	GCA_026113845.1	aac(3)-IIe=COMPLETE,aac(6')-Ib-cr5=COMPLETE,blaKPC-31=COMPLETE,blaOXA-1=COMPLETE,blaOXA=MISTRANSLATION,blaSHV-28=COMPLETE,blaTEM-1=COMPLETE,catB3=PARTIAL,dfrA14=COMPLETE,emrD=COMPLETE,fosA=COMPLETE,gyrA_S83I=POINT,oqxA=COMPLETE,oqxB19=COMPLETE,parC_S80I=POINT,qnrB1=COMPLETE
KPC-31	Klebsiella pneumoniae	1001-2021	307	Italy: Rome	respiratory tract sample	SAMN25512403	GCA_026127975.1	aac(3)-IIe=COMPLETE,aac(6')-Ib-cr5=COMPLETE,aph(3'')-Ib=COMPLETE,aph(6)-Id=COMPLETE,blaCTX-M-15=COMPLETE,blaKPC-31=COMPLETE,blaOXA-1=COMPLETE,blaOXA=MISTRANSLATION,blaSHV-28=COMPLETE,blaTEM-1=COMPLETE,catB3=PARTIAL_END_OF_CONTIG,dfrA14=COMPLETE,emrD=COMPLETE,fosA=COMPLETE,gyrA_S83I=POINT,oqxA=COMPLETE,oqxB19=COMPLETE,parC_S80I=POINT,qnrB1=COMPLETE,sul2=COMPLETE,tet(A)=COMPLETE
KPC-31	Klebsiella pneumoniae	0213-2021	307	Italy: Rome	respiratory tract sample	SAMN25512401	GCA_026128035.1	aac(3)-IIe=COMPLETE,aac(6')-Ib-cr5=COMPLETE,aph(3'')-Ib=COMPLETE,aph(6)-Id=COMPLETE,blaCTX-M-15=COMPLETE,blaKPC-31=COMPLETE,blaOXA-1=COMPLETE,blaOXA=MISTRANSLATION,blaSHV-28=COMPLETE,blaTEM=PARTIAL_END_OF_CONTIG,catB3=PARTIAL_END_OF_CONTIG,dfrA14=COMPLETE,emrD=COMPLETE,fosA=COMPLETE,gyrA_S83I=POINT,oqxA=COMPLETE,oqxB19=COMPLETE,parC_S80I=POINT,qnrB1=COMPLETE,sul2=COMPLETE,tet(A)=COMPLETE
KPC-31	Klebsiella pneumoniae	KP1575 R3	512	USA: Houston		SAMN28162458	GCA_026156185.1	aadA2=COMPLETE,aph(3')-Ia=COMPLETE,blaKPC-31=COMPLETE,blaOXA=MISTRANSLATION,blaSHV-11=COMPLETE,blaTEM-1=COMPLETE,catA1=COMPLETE,dfrA12=COMPLETE,emrD=COMPLETE,fosA=COMPLETE,gyrA_S83I=POINT,mph(A)=COMPLETE,ompK36_D135DGD=POINT,oqxA=COMPLETE,oqxB=COMPLETE,parC_S80I=POINT,pmrB_T157P=POINT,sul1=COMPLETE
KPC-31	Klebsiella pneumoniae	KP1575 R2	512	USA: Houston		SAMN28162457	GCA_026156205.1	aadA2=COMPLETE,aph(3')-Ia=COMPLETE,blaKPC-31=COMPLETE,blaOXA=MISTRANSLATION,blaSHV-11=COMPLETE,blaTEM-1=COMPLETE,catA1=COMPLETE,dfrA12=COMPLETE,emrD=COMPLETE,fosA=COMPLETE,gyrA_S83I=POINT,mph(A)=COMPLETE,ompK36_D135DGD=POINT,oqxA=COMPLETE,oqxB=COMPLETE,parC_S80I=POINT,pmrB_T157P=POINT,sul1=COMPLETE
KPC-31	Klebsiella pneumoniae	22FU-GR15_R03	258	Greece		SAMEA114245706	GCA_031175875.1	aac(6')-Ib'=COMPLETE,aac(6')-Ib=COMPLETE,aac(6')-Ib=PARTIAL_END_OF_CONTIG,aadA2=COMPLETE,blaKPC-31=COMPLETE,blaSHV-11=COMPLETE,catA1=COMPLETE,dfrA12=COMPLETE,emrD=COMPLETE,fosA=COMPLETE,gyrA_S83I=POINT,mph(A)=COMPLETE,oqxA=COMPLETE,oqxB=COMPLETE,parC_S80I=POINT,pmrB_T157P=POINT,sul1=COMPLETE
KPC-31	Klebsiella pneumoniae	KP12-22-2	101	Italy: Milan	not collected	SAMN36971994	GCA_032637125.1	aadA1=COMPLETE,aph(3'')-Ib=COMPLETE,aph(3')-VIb=COMPLETE,aph(6)-Id=COMPLETE,aph(6)-Id=PARTIAL_END_OF_CONTIG,armA=COMPLETE,arr-2=COMPLETE,blaCMY-16=COMPLETE,blaKPC-31=COMPLETE,blaOXA-10=COMPLETE,blaSHV-1=COMPLETE,cmlA5=COMPLETE,dfrA14=COMPLETE,emrD=COMPLETE,floR=COMPLETE,fosA=COMPLETE,gyrA_D87N=POINT,gyrA_S83Y=POINT,mph(E)=COMPLETE,msr(E)=COMPLETE,ompK36_T136TDT=POINT,oqxA=COMPLETE,oqxB20=COMPLETE…
KPC-31	Klebsiella pneumoniae	RM2.10.T0	101	Italy: Rome	rectal swab	SAMN33422342	GCA_037546085.1	armA=COMPLETE,blaKPC-31=COMPLETE,blaSHV-1=COMPLETE,emrD=COMPLETE,fosA=COMPLETE,gyrA_D87N=POINT,gyrA_S83Y=POINT,mph(E)=COMPLETE,msr(E)=COMPLETE,ompK36_T136TDT=POINT,oqxA=COMPLETE,oqxB20=COMPLETE,parC_S80I=POINT
KPC-31	Klebsiella pneumoniae	2017961		Spain	physical	SAMN38634917	GCA_043001375.1	aac(6')-Ib=COMPLETE,aadA2=COMPLETE,aph(3')-Ia=COMPLETE,blaKPC-31=COMPLETE,blaOXA=MISTRANSLATION,blaSHV-11=COMPLETE,blaTEM-1=COMPLETE,blaTEM-259=COMPLETE,blaTEM=COMPLETE,blaTEM=PARTIAL_END_OF_CONTIG,catA1=COMPLETE,dfrA12=COMPLETE,emrD=COMPLETE,fosA=COMPLETE,gyrA_S83I=POINT,mph(A)=COMPLETE,ompK36_D135DGD=POINT,oqxA=COMPLETE,oqxB=COMPLETE,parC_S80I=POINT,sul1=COMPLETE
KPC-31	Klebsiella pneumoniae	2017710	512	Spain	physical	SAMN38634908	GCA_043001255.1	aac(6')-Ib=COMPLETE,aadA2=COMPLETE,aph(3')-Ia=COMPLETE,blaKPC-31=COMPLETE,blaOXA=MISTRANSLATION,blaSHV-11=COMPLETE,blaTEM-1=COMPLETE,blaTEM=PARTIAL_END_OF_CONTIG,catA1=COMPLETE,dfrA12=COMPLETE,emrD=COMPLETE,fosA=COMPLETE,gyrA_S83I=POINT,mph(A)=COMPLETE,ompK36_D135DGD=POINT,oqxA=COMPLETE,oqxB=COMPLETE,parC_S80I=POINT,sul1=COMPLETE,sul1=PARTIAL_END_OF_CONTIG
KPC-31	Klebsiella pneumoniae	hmv-318Kp	512	Italy:Rome	liver abscess	SAMN40970352	GCA_039581625.1	aac(6')-Ib'=COMPLETE,blaKPC-31=COMPLETE,blaOXA=MISTRANSLATION,blaSHV-11=COMPLETE,blaTEM-1=COMPLETE,emrD=COMPLETE,fosA=COMPLETE,gyrA_S83I=POINT,ompK36_D135DGD=POINT,oqxA=COMPLETE,oqxB=COMPLETE,parC_S80I=POINT
KPC-31	Klebsiella pneumoniae	LE-08	512	Italy: Lecce	blood	SAMN42394827	GCA_040796765.1	aac(6')-Ib=COMPLETE,aadA2=PARTIAL_END_OF_CONTIG,blaKPC-31=COMPLETE,blaOXA=MISTRANSLATION,blaSHV-11=COMPLETE,blaTEM-1=COMPLETE,catA1=PARTIAL_END_OF_CONTIG,dfrA12=COMPLETE,emrD=COMPLETE,fosA=COMPLETE,gyrA_S83I=POINT,mph(A)=COMPLETE,ompK36_D135DGD=POINT,oqxA=COMPLETE,oqxB=COMPLETE,parC_S80I=POINT
KPC-31	Klebsiella pneumoniae	LE-25	307	Italy: Lecce	blood from critically ill patient	SAMN42394830	GCA_040796805.1	aac(3)-IIe=COMPLETE,aac(6')-Ib-cr5=COMPLETE,blaKPC-31=COMPLETE,blaOXA-1=COMPLETE,blaSHV-28=COMPLETE,catB3=PARTIAL,dfrA14=COMPLETE,emrD=COMPLETE,fosA=COMPLETE,gyrA_S83I=POINT,oqxA=COMPLETE,oqxB19=COMPLETE,parC_S80I=POINT,qnrB1=COMPLETE
KPC-31	Klebsiella pneumoniae	LE-10	512	Italy: Lecce	blood from critically ill patient	SAMN42394828	GCA_040796945.1	aac(6')-Ib=COMPLETE,blaKPC-31=COMPLETE,blaOXA=MISTRANSLATION,blaSHV-11=COMPLETE,blaTEM-1=COMPLETE,emrD=COMPLETE,fosA=COMPLETE,gyrA_S83I=POINT,ompK36_D135DGD=POINT,oqxA=COMPLETE,oqxB=COMPLETE,parC_S80I=POINT
KPC-31	Klebsiella pneumoniae	LE-14	512	Italy: Lecce	blood from critically ill patient	SAMN42394829	GCA_040796965.1	aac(6')-Ib=COMPLETE,aph(3')-Ia=PARTIAL_END_OF_CONTIG,blaKPC-31=COMPLETE,blaOXA=MISTRANSLATION,blaSHV-11=COMPLETE,blaTEM=COMPLETE,emrD=COMPLETE,fosA=COMPLETE,gyrA_S83I=POINT,mph(A)=PARTIAL_END_OF_CONTIG,ompK36_D135DGD=POINT,oqxA=COMPLETE,oqxB=COMPLETE,parC_S80I=POINT
KPC-31	Klebsiella pneumoniae	TO-24	525	Italy: Turin	blood	SAMN42575790	GCA_040838525.1	aac(3)-IIe=COMPLETE,aac(6')-Ib-cr5=COMPLETE,aph(3'')-Ib=COMPLETE,aph(6)-Id=COMPLETE,blaCTX-M-15=COMPLETE,blaKPC-31=COMPLETE,blaOXA-1=COMPLETE,blaOXA=MISTRANSLATION,blaSHV-28=COMPLETE,blaTEM-1=COMPLETE,catB3=PARTIAL,dfrA14=COMPLETE,emrD=COMPLETE,fosA=COMPLETE,gyrA_S83I=POINT,oqxA=COMPLETE,oqxB19=COMPLETE,parC_S80I=POINT,qnrB1=COMPLETE,sul2=COMPLETE
KPC-31	Klebsiella pneumoniae	28MF	101	Italy: Torino	blood	SAMN42912221	GCA_041061735.1	aadA2=COMPLETE,aph(3'')-Ib=COMPLETE,aph(3')-Ia=COMPLETE,aph(6)-Id=COMPLETE,armA=COMPLETE,blaCTX-M-15=COMPLETE,blaKPC-31=COMPLETE,blaSHV-1=COMPLETE,catA2=COMPLETE,dfrA12=COMPLETE,emrD=COMPLETE,fosA=COMPLETE,gyrA_D87N=POINT,gyrA_S83Y=POINT,mph(A)=COMPLETE,mph(E)=COMPLETE,msr(E)=COMPLETE,ompK36_T136TDT=POINT,oqxA=COMPLETE,oqxB20=COMPLETE,parC_S80I=POINT,qnrS1=COMPLETE,sul1=COMPLETE,sul2=COMPLETE
KPC-31	Klebsiella pneumoniae	N3133201	512	Brazil: Sao Paulo	tracheal aspirate	SAMN42990720	GCA_041219915.1	aac(6')-Ib=COMPLETE,aadA2=COMPLETE,aph(3')-Ia=COMPLETE,blaKPC-31=COMPLETE,blaOXA=MISTRANSLATION,blaSHV-11=COMPLETE,blaTEM-1=COMPLETE,catA1=COMPLETE,dfrA12=COMPLETE,emrD=COMPLETE,fosA=COMPLETE,gyrA_S83I=POINT,mph(A)=COMPLETE,ompK36_D135DGD=POINT,oqxA=COMPLETE,oqxB=COMPLETE,parC_S80I=POINT,sul1=COMPLETE
KPC-31	Klebsiella pneumoniae	MV940851	11	Brazil: Sao Paulo	tracheal aspirate	SAMN42990699	GCA_041222695.1	aac(3)-IIe=COMPLETE,aac(6')-Ib3=COMPLETE,blaKPC-31=COMPLETE,blaSHV-11=COMPLETE,blaTEM-1=COMPLETE,catA1=COMPLETE,dfrA30=COMPLETE,emrD=COMPLETE,fosA=COMPLETE,gyrA_D87Y=POINT,gyrA_S83I=POINT,ompK36_D135DGD=POINT,oqxA=COMPLETE,oqxB=COMPLETE,parC_S80I=POINT,sul1=COMPLETE
KPC-31	Klebsiella pneumoniae	PL2	512	Italy	blood	SAMN42776768	GCA_041545435.1	aac(6')-Ib=COMPLETE,aadA2=COMPLETE,aph(3')-Ia=COMPLETE,blaKPC-31=COMPLETE,blaKPC-3=COMPLETE,blaOXA=MISTRANSLATION,blaSHV-11=COMPLETE,blaTEM-1=COMPLETE,dfrA12=COMPLETE,emrD=COMPLETE,fosA=COMPLETE,gyrA_S83I=POINT,mph(A)=COMPLETE,ompK36_D135DGD=POINT,oqxA=COMPLETE,oqxB=COMPLETE,parC_S80I=POINT,sul1=COMPLETE
KPC-31	Klebsiella pneumoniae	PL3	512	Italy	blood	SAMN42776769	GCA_041545445.1	aac(6')-Ib=COMPLETE,aadA2=COMPLETE,aph(3')-Ia=COMPLETE,blaKPC-31=COMPLETE,blaOXA=MISTRANSLATION,blaSHV-11=COMPLETE,blaTEM-1=COMPLETE,catA1=COMPLETE,dfrA12=COMPLETE,emrD=COMPLETE,fosA=COMPLETE,gyrA_S83I=POINT,mph(A)=COMPLETE,ompK36_D135DGD=POINT,oqxA=COMPLETE,oqxB=COMPLETE,parC_S80I=POINT,sul1=COMPLETE
KPC-31	Klebsiella pneumoniae	23_D	19	Spain: Madrid		SAMN35827768	GCA_046031195.1	aac(3)-IIe=COMPLETE,aac(6')-Ib4=COMPLETE,aadA1=COMPLETE,aph(3'')-Ib=COMPLETE,aph(6)-Id=COMPLETE,blaCTX-M-15=COMPLETE,blaKPC-31=COMPLETE,blaOXA-1=COMPLETE,blaOXA=MISTRANSLATION,blaSHV-1=COMPLETE,blaSHV_C-112A=POINT,blaTEM-1=COMPLETE,blaVIM-1=COMPLETE,catB2=COMPLETE,catB3=PARTIAL_END_OF_CONTIG,dfrB1=COMPLETE,emrD=COMPLETE,fosA=COMPLETE,oqxA=COMPLETE,oqxB25=COMPLETE,qnrB1=COMPLETE,qnrS2=COMPLETE,sul…
KPC-31	Klebsiella pneumoniae	KpHUPM_44	512	Spain: Cadiz		SAMN40756742	GCA_046590995.1	aac(6')-Ib=COMPLETE,aadA2=COMPLETE,aph(3')-Ia=COMPLETE,blaKPC-31=COMPLETE,blaOXA=MISTRANSLATION,blaSHV-11=COMPLETE,blaTEM=PARTIAL_END_OF_CONTIG,catA1=COMPLETE,dfrA12=COMPLETE,emrD=COMPLETE,fosA=COMPLETE,gyrA_S83I=POINT,mph(A)=COMPLETE,ompK36_D135DGD=POINT,oqxA=COMPLETE,oqxB=COMPLETE,parC_S80I=POINT,sul1=COMPLETE
KPC-31	Klebsiella pneumoniae	2025LN-00039	13	USA: Arizona	sputum	SAMN46722486	GCA_047562055.1	aadA1=COMPLETE,aph(3')-VI=COMPLETE,blaCTX-M-15=COMPLETE,blaKPC-31=COMPLETE,blaNDM-5=COMPLETE,blaSHV-1=COMPLETE,blaSHV_C-112A=POINT,blaTEM-1=COMPLETE,ble=COMPLETE,catA1=PARTIAL_END_OF_CONTIG,dfrA1=COMPLETE,dfrA5=COMPLETE,emrD=COMPLETE,fosA=COMPLETE,mph(A)=COMPLETE,oqxA=COMPLETE,oqxB25=COMPLETE,qnrS1=COMPLETE,sul1=COMPLETE,tet(D)=COMPLETE
KPC-31	Klebsiella pneumoniae	2401G0111	512	Italy: Rome		SAMN45881471	GCA_048043515.1	aadA2=COMPLETE,aadA8=COMPLETE,aph(3')-Ia=COMPLETE,blaCMY-16=COMPLETE,blaKPC-31=COMPLETE,blaKPC-3=COMPLETE,blaOXA=COMPLETE,blaOXA=MISTRANSLATION,blaSHV-11=COMPLETE,blaTEM-1=COMPLETE,catA1=COMPLETE,cmlA5=COMPLETE,dfrA12=COMPLETE,dfrA14=COMPLETE,emrD=COMPLETE,floR=COMPLETE,fosA=COMPLETE,gyrA_S83I=POINT,mph(A)=COMPLETE,ompK36_D135DGD=POINT,oqxA=COMPLETE,oqxB=COMPLETE,parC_S80I=POINT,sul1=COMPLETE,tet…
KPC-31	Klebsiella pneumoniae	2401G0051	512	Italy: Rome		SAMN45881453	GCA_048043415.1	aadA2=COMPLETE,aph(3')-Ia=COMPLETE,blaKPC-31=COMPLETE,blaOXA=MISTRANSLATION,blaSHV-11=COMPLETE,blaTEM-1=COMPLETE,catA1=COMPLETE,dfrA12=COMPLETE,emrD=COMPLETE,fosA=COMPLETE,gyrA_S83I=POINT,mph(A)=COMPLETE,ompK36_D135DGD=POINT,oqxA=COMPLETE,oqxB=COMPLETE,parC_S80I=POINT,sul1=COMPLETE
KPC-31	Klebsiella pneumoniae	2401G0037	101	Italy: Rome		SAMN45881448	GCA_048043375.1	aadA1=COMPLETE,ant(2'')-Ia=COMPLETE,armA=COMPLETE,blaKPC-31=COMPLETE,blaSHV-1=COMPLETE,catA1=COMPLETE,emrD=COMPLETE,fosA=COMPLETE,gyrA_D87N=POINT,gyrA_S83Y=POINT,mph(E)=COMPLETE,msr(E)=COMPLETE,ompK36_T136TDT=POINT,oqxA=COMPLETE,oqxB20=COMPLETE,parC_S80I=POINT,sul1=COMPLETE
KPC-31	Klebsiella pneumoniae	"1"	512	Spain	Exudate	SAMEA117735026	GCA_048997135.1	aac(6')-Ib=COMPLETE,aadA2=COMPLETE,aph(3')-Ia=COMPLETE,blaKPC-31=COMPLETE,blaOXA=MISTRANSLATION,blaSHV-11=COMPLETE,blaTEM-1=COMPLETE,blaTEM=PARTIAL_END_OF_CONTIG,catA1=COMPLETE,dfrA12=COMPLETE,emrD=COMPLETE,fosA=COMPLETE,gyrA_S83I=POINT,mph(A)=COMPLETE,ompK36_D135DGD=POINT,oqxA=COMPLETE,oqxB=COMPLETE,parC_S80I=POINT,sul1=COMPLETE
KPC-31	Klebsiella pneumoniae	Kp292	147	Portugal: Porto	Pus	SAMN43141755	GCA_050480645.1	aph(3'')-Ib=COMPLETE,aph(6)-Id=COMPLETE,blaCTX-M-15=COMPLETE,blaKPC-31=COMPLETE,blaSHV-11=COMPLETE,blaTEM-1=COMPLETE,dfrA50=COMPLETE,emrD=COMPLETE,fosA=COMPLETE,gyrA_S83I=POINT,oqxA=COMPLETE,oqxB=COMPLETE,parC_S80I=POINT,sul2=COMPLETE
